# Supplementary material for: Breast Cancer Consensus Subtypes: A system for subtyping breast cancer tumors based on gene expression
Source: NPJ Breast Cancer. 2021 Oct 12;7:136. doi: 10.1038/s41523-021-00345-2 (PMC8511026; doi:10.1038/s41523-021-00345-2)
Supplement: Supplementary file 2 — Supplementary Data 1 [file 41523_2021_345_MOESM2_ESM.xlsx]

## Sheet: Supplementary_database1
Supplementary Database 1. BCCS subtype assignments for all
study samples. ER status 1 = ER+, ER status 0 = ER-
sample	cohort	ER status	BCS subtype	BCCS subtype
GSM1050577	Affymetrix	1	BCS4	tie
GSM1050579	Affymetrix	1	BCS3	PCS2
GSM1050580	Affymetrix	1	BCS3	PCS2
GSM1050582	Affymetrix	1	BCS3	PCS2
GSM1050583	Affymetrix	1	BCS4	PCS2
GSM1050584	Affymetrix	1	BCS5	PCS1
GSM1050585	Affymetrix	1	BCS4	tie
GSM1050587	Affymetrix	1	tie	PCS3
GSM1050592	Affymetrix	1	BCS4	PCS4
GSM1050594	Affymetrix	1	BCS4	tie
GSM1050595	Affymetrix	1	BCS4	tie
GSM1050596	Affymetrix	1	BCS1	PCS3
GSM1050603	Affymetrix	1	BCS3	PCS2
GSM1050606	Affymetrix	1	BCS3	PCS2
GSM1050607	Affymetrix	1	BCS4	PCS2
GSM1050611	Affymetrix	1	BCS5	tie
GSM1050613	Affymetrix	1	BCS3	PCS2
GSM1050614	Affymetrix	1	tie	tie
GSM1050615	Affymetrix	1	BCS4	PCS4
GSM1050619	Affymetrix	1	BCS3	PCS3
GSM1050620	Affymetrix	1	BCS4	tie
GSM1050622	Affymetrix	1	BCS3	PCS2
GSM1050625	Affymetrix	1	BCS3	PCS3
GSM1050628	Affymetrix	1	BCS4	PCS4
GSM1050632	Affymetrix	1	BCS4	tie
GSM1050635	Affymetrix	1	BCS3	PCS2
GSM1050636	Affymetrix	1	BCS4	tie
GSM1050640	Affymetrix	1	BCS4	PCS4
GSM1050643	Affymetrix	1	BCS4	tie
GSM1050646	Affymetrix	1	BCS4	PCS4
GSM1050647	Affymetrix	1	BCS3	PCS3
GSM1050650	Affymetrix	1	BCS3	tie
GSM1050653	Affymetrix	1	BCS4	PCS2
GSM1050654	Affymetrix	1	BCS3	PCS2
GSM1050656	Affymetrix	1	BCS4	PCS3
GSM1050661	Affymetrix	1	BCS1	PCS3
GSM1050662	Affymetrix	1	BCS3	PCS2
GSM1050666	Affymetrix	1	BCS3	tie
GSM107072	Affymetrix	1	BCS3	PCS3
GSM107073	Affymetrix	1	BCS3	PCS2
GSM107074	Affymetrix	1	BCS4	PCS4
GSM107075	Affymetrix	1	BCS5	tie
GSM107076	Affymetrix	1	BCS4	tie
GSM107077	Affymetrix	1	BCS3	PCS2
GSM107078	Affymetrix	1	BCS4	PCS4
GSM107079	Affymetrix	1	BCS4	PCS4
GSM107083	Affymetrix	1	BCS3	tie
GSM107084	Affymetrix	1	BCS3	PCS2
GSM107085	Affymetrix	1	BCS3	PCS3
GSM107086	Affymetrix	1	BCS4	PCS4
GSM107087	Affymetrix	1	BCS3	PCS2
GSM107088	Affymetrix	1	BCS3	PCS2
GSM107089	Affymetrix	1	tie	tie
GSM107090	Affymetrix	1	BCS2	PCS3
GSM107091	Affymetrix	1	BCS3	tie
GSM107092	Affymetrix	1	BCS4	PCS4
GSM107093	Affymetrix	1	BCS3	PCS2
GSM107094	Affymetrix	1	BCS3	PCS2
GSM107095	Affymetrix	1	BCS4	tie
GSM107096	Affymetrix	1	BCS5	PCS1
GSM107097	Affymetrix	1	BCS4	tie
GSM107098	Affymetrix	1	BCS5	PCS4
GSM107099	Affymetrix	1	BCS4	PCS4
GSM107103	Affymetrix	1	BCS4	tie
GSM107104	Affymetrix	1	BCS4	PCS4
GSM107105	Affymetrix	1	BCS4	tie
GSM107106	Affymetrix	1	BCS4	tie
GSM107107	Affymetrix	1	BCS3	PCS3
GSM107108	Affymetrix	1	BCS4	PCS4
GSM107110	Affymetrix	1	BCS3	PCS2
GSM107111	Affymetrix	1	BCS5	PCS1
GSM107112	Affymetrix	1	BCS4	tie
GSM107113	Affymetrix	1	tie	PCS2
GSM107114	Affymetrix	1	BCS4	tie
GSM107117	Affymetrix	1	BCS4	PCS4
GSM107118	Affymetrix	1	BCS4	PCS1
GSM107119	Affymetrix	1	BCS4	PCS4
GSM107120	Affymetrix	1	BCS4	PCS4
GSM107121	Affymetrix	1	tie	PCS3
GSM107122	Affymetrix	1	BCS5	PCS1
GSM107123	Affymetrix	1	BCS3	PCS3
GSM107124	Affymetrix	1	BCS5	PCS1
GSM107126	Affymetrix	1	BCS4	tie
GSM107127	Affymetrix	1	BCS4	PCS4
GSM107128	Affymetrix	1	BCS4	tie
GSM107130	Affymetrix	1	BCS4	PCS4
GSM107132	Affymetrix	1	BCS4	PCS4
GSM107133	Affymetrix	1	BCS4	tie
GSM107134	Affymetrix	1	tie	PCS3
GSM107136	Affymetrix	1	BCS5	PCS1
GSM107137	Affymetrix	1	BCS4	PCS4
GSM107138	Affymetrix	1	BCS3	PCS2
GSM107139	Affymetrix	1	BCS4	PCS1
GSM107142	Affymetrix	1	tie	PCS3
GSM107143	Affymetrix	1	BCS4	tie
GSM107144	Affymetrix	1	BCS4	tie
GSM107145	Affymetrix	1	BCS3	PCS1
GSM107146	Affymetrix	1	BCS3	tie
GSM107147	Affymetrix	1	BCS4	tie
GSM107148	Affymetrix	1	tie	tie
GSM107149	Affymetrix	1	BCS4	PCS4
GSM107150	Affymetrix	1	BCS4	PCS4
GSM107151	Affymetrix	1	BCS3	PCS3
GSM107152	Affymetrix	1	BCS3	PCS2
GSM107153	Affymetrix	1	BCS5	PCS1
GSM107154	Affymetrix	1	BCS4	PCS4
GSM107155	Affymetrix	1	BCS5	tie
GSM107156	Affymetrix	1	BCS5	PCS1
GSM107157	Affymetrix	1	BCS3	PCS2
GSM107158	Affymetrix	1	BCS4	PCS4
GSM107159	Affymetrix	1	BCS5	tie
GSM107160	Affymetrix	1	tie	PCS3
GSM107161	Affymetrix	1	BCS4	PCS4
GSM107162	Affymetrix	1	BCS4	tie
GSM107163	Affymetrix	1	BCS3	PCS3
GSM107164	Affymetrix	1	BCS4	PCS1
GSM107165	Affymetrix	1	BCS5	PCS1
GSM107167	Affymetrix	1	BCS4	PCS1
GSM107168	Affymetrix	1	BCS3	PCS3
GSM107169	Affymetrix	1	BCS5	PCS1
GSM107170	Affymetrix	1	BCS5	PCS1
GSM107171	Affymetrix	1	BCS3	tie
GSM107172	Affymetrix	1	BCS5	tie
GSM107173	Affymetrix	1	BCS4	PCS4
GSM107174	Affymetrix	1	BCS3	tie
GSM107175	Affymetrix	1	BCS5	PCS1
GSM107176	Affymetrix	1	BCS5	PCS4
GSM107177	Affymetrix	1	BCS4	PCS4
GSM107178	Affymetrix	1	BCS3	PCS2
GSM107179	Affymetrix	1	BCS4	tie
GSM107180	Affymetrix	1	BCS4	PCS4
GSM107181	Affymetrix	1	tie	PCS3
GSM107182	Affymetrix	1	BCS4	PCS4
GSM107184	Affymetrix	1	BCS4	PCS4
GSM107185	Affymetrix	1	BCS5	PCS1
GSM107187	Affymetrix	1	BCS4	tie
GSM107188	Affymetrix	1	BCS3	PCS4
GSM107189	Affymetrix	1	BCS3	tie
GSM107190	Affymetrix	1	BCS4	tie
GSM107192	Affymetrix	1	BCS3	PCS2
GSM107194	Affymetrix	1	BCS3	PCS3
GSM107197	Affymetrix	1	BCS1	PCS3
GSM107199	Affymetrix	1	BCS3	PCS2
GSM107200	Affymetrix	1	BCS4	PCS4
GSM107201	Affymetrix	1	BCS3	PCS2
GSM107202	Affymetrix	1	BCS4	tie
GSM107203	Affymetrix	1	BCS3	PCS3
GSM107207	Affymetrix	1	BCS5	PCS1
GSM107208	Affymetrix	1	BCS1	PCS3
GSM107209	Affymetrix	1	BCS5	PCS1
GSM107210	Affymetrix	1	BCS3	PCS2
GSM107211	Affymetrix	1	BCS4	tie
GSM107212	Affymetrix	1	BCS4	PCS4
GSM107213	Affymetrix	1	BCS4	PCS4
GSM107214	Affymetrix	1	BCS4	tie
GSM107216	Affymetrix	1	BCS4	PCS3
GSM107220	Affymetrix	1	BCS3	PCS3
GSM107221	Affymetrix	1	BCS5	PCS1
GSM107222	Affymetrix	1	BCS4	PCS4
GSM107223	Affymetrix	1	BCS4	PCS1
GSM107224	Affymetrix	1	BCS3	PCS3
GSM107225	Affymetrix	1	tie	PCS3
GSM107226	Affymetrix	1	BCS3	PCS2
GSM107227	Affymetrix	1	BCS4	PCS4
GSM107228	Affymetrix	1	BCS3	PCS3
GSM107230	Affymetrix	1	BCS4	PCS4
GSM107231	Affymetrix	1	BCS3	PCS2
GSM150943	Affymetrix	1	BCS3	tie
GSM150944	Affymetrix	1	BCS5	PCS1
GSM150945	Affymetrix	1	BCS3	PCS2
GSM150946	Affymetrix	1	BCS3	PCS2
GSM150947	Affymetrix	1	BCS3	PCS2
GSM150948	Affymetrix	1	BCS4	PCS4
GSM150949	Affymetrix	1	BCS4	tie
GSM150950	Affymetrix	1	BCS3	PCS2
GSM150951	Affymetrix	1	BCS4	PCS3
GSM150952	Affymetrix	1	BCS4	PCS4
GSM150953	Affymetrix	1	BCS4	PCS4
GSM150954	Affymetrix	1	BCS5	PCS1
GSM150955	Affymetrix	1	BCS4	PCS4
GSM150956	Affymetrix	1	BCS3	PCS3
GSM150957	Affymetrix	1	tie	PCS3
GSM150958	Affymetrix	1	BCS4	tie
GSM150959	Affymetrix	1	BCS4	PCS2
GSM150960	Affymetrix	1	BCS3	PCS2
GSM150961	Affymetrix	1	tie	PCS3
GSM150962	Affymetrix	1	BCS3	PCS2
GSM150963	Affymetrix	1	BCS4	PCS4
GSM150964	Affymetrix	1	BCS4	tie
GSM150965	Affymetrix	1	BCS4	tie
GSM150966	Affymetrix	1	BCS4	tie
GSM150967	Affymetrix	1	BCS3	tie
GSM150968	Affymetrix	1	BCS5	PCS1
GSM150969	Affymetrix	1	BCS3	tie
GSM150970	Affymetrix	1	BCS3	PCS2
GSM150971	Affymetrix	1	BCS3	PCS2
GSM150972	Affymetrix	1	BCS3	PCS3
GSM150973	Affymetrix	1	BCS4	PCS4
GSM150974	Affymetrix	1	BCS3	PCS2
GSM150975	Affymetrix	1	BCS4	tie
GSM150976	Affymetrix	1	BCS3	PCS3
GSM150977	Affymetrix	1	BCS4	PCS4
GSM150978	Affymetrix	1	tie	PCS1
GSM150979	Affymetrix	1	BCS4	tie
GSM150980	Affymetrix	1	BCS4	PCS4
GSM150981	Affymetrix	1	BCS4	PCS4
GSM150982	Affymetrix	1	BCS3	PCS2
GSM150983	Affymetrix	1	BCS3	PCS2
GSM150984	Affymetrix	1	BCS3	PCS3
GSM150985	Affymetrix	1	BCS3	tie
GSM150986	Affymetrix	1	BCS3	PCS3
GSM150987	Affymetrix	1	tie	tie
GSM150988	Affymetrix	1	BCS4	PCS4
GSM150989	Affymetrix	1	BCS4	PCS4
GSM150990	Affymetrix	1	BCS4	PCS4
GSM150991	Affymetrix	1	BCS3	PCS3
GSM150993	Affymetrix	1	BCS4	tie
GSM150994	Affymetrix	1	BCS4	tie
GSM150995	Affymetrix	1	tie	tie
GSM150996	Affymetrix	1	BCS3	PCS3
GSM150997	Affymetrix	1	BCS1	tie
GSM150998	Affymetrix	1	tie	PCS2
GSM150999	Affymetrix	1	BCS3	PCS3
GSM151000	Affymetrix	1	BCS5	tie
GSM151001	Affymetrix	1	BCS3	PCS3
GSM151002	Affymetrix	1	BCS3	PCS2
GSM151003	Affymetrix	1	BCS4	tie
GSM151004	Affymetrix	1	BCS3	PCS4
GSM151005	Affymetrix	1	BCS5	PCS1
GSM151006	Affymetrix	1	BCS3	PCS1
GSM151007	Affymetrix	1	BCS4	PCS4
GSM151009	Affymetrix	1	BCS4	tie
GSM151010	Affymetrix	1	BCS5	PCS1
GSM151011	Affymetrix	1	BCS4	PCS3
GSM177886	Affymetrix	1	BCS3	PCS3
GSM177888	Affymetrix	1	BCS3	PCS3
GSM177889	Affymetrix	1	BCS3	PCS4
GSM177890	Affymetrix	1	BCS5	PCS4
GSM177892	Affymetrix	1	BCS5	PCS1
GSM177893	Affymetrix	1	BCS4	PCS2
GSM177894	Affymetrix	1	tie	tie
GSM177895	Affymetrix	1	BCS3	PCS3
GSM177896	Affymetrix	1	BCS4	PCS4
GSM177900	Affymetrix	1	BCS3	PCS2
GSM177901	Affymetrix	1	BCS3	PCS3
GSM177904	Affymetrix	1	BCS4	PCS4
GSM177905	Affymetrix	1	BCS4	PCS2
GSM177907	Affymetrix	1	BCS4	tie
GSM177908	Affymetrix	1	BCS4	PCS4
GSM177910	Affymetrix	1	BCS4	tie
GSM177911	Affymetrix	1	BCS4	PCS4
GSM177912	Affymetrix	1	BCS4	PCS4
GSM177914	Affymetrix	1	tie	tie
GSM177915	Affymetrix	1	BCS3	PCS3
GSM177916	Affymetrix	1	BCS4	PCS4
GSM177917	Affymetrix	1	BCS4	PCS4
GSM177919	Affymetrix	1	BCS4	PCS4
GSM177920	Affymetrix	1	BCS3	PCS2
GSM177921	Affymetrix	1	BCS4	PCS4
GSM177922	Affymetrix	1	BCS4	PCS3
GSM177924	Affymetrix	1	BCS4	PCS4
GSM177926	Affymetrix	1	BCS3	PCS2
GSM177928	Affymetrix	1	BCS4	tie
GSM177929	Affymetrix	1	tie	PCS3
GSM177930	Affymetrix	1	BCS4	PCS1
GSM177931	Affymetrix	1	BCS4	PCS4
GSM177932	Affymetrix	1	BCS3	tie
GSM177933	Affymetrix	1	BCS3	PCS2
GSM177934	Affymetrix	1	BCS3	PCS2
GSM177936	Affymetrix	1	BCS4	tie
GSM177938	Affymetrix	1	BCS4	PCS4
GSM177940	Affymetrix	1	BCS4	tie
GSM177941	Affymetrix	1	BCS3	PCS2
GSM177942	Affymetrix	1	BCS3	PCS3
GSM177945	Affymetrix	1	BCS4	PCS4
GSM177946	Affymetrix	1	BCS3	PCS2
GSM177947	Affymetrix	1	BCS5	PCS1
GSM177948	Affymetrix	1	BCS4	PCS4
GSM177949	Affymetrix	1	BCS3	PCS2
GSM177950	Affymetrix	1	BCS4	PCS4
GSM177951	Affymetrix	1	BCS5	PCS1
GSM177952	Affymetrix	1	BCS3	PCS1
GSM177953	Affymetrix	1	BCS4	PCS2
GSM177955	Affymetrix	1	BCS4	PCS4
GSM177957	Affymetrix	1	BCS5	PCS1
GSM177958	Affymetrix	1	BCS3	tie
GSM177960	Affymetrix	1	BCS3	PCS2
GSM177961	Affymetrix	1	tie	tie
GSM177962	Affymetrix	1	BCS4	PCS4
GSM177964	Affymetrix	1	BCS4	tie
GSM177965	Affymetrix	1	BCS4	PCS4
GSM177967	Affymetrix	1	BCS4	PCS4
GSM177969	Affymetrix	1	BCS4	tie
GSM177971	Affymetrix	1	BCS3	PCS3
GSM177972	Affymetrix	1	BCS5	tie
GSM177973	Affymetrix	1	BCS3	PCS2
GSM177974	Affymetrix	1	BCS3	PCS3
GSM177976	Affymetrix	1	BCS5	PCS4
GSM177982	Affymetrix	1	BCS4	PCS4
GSM177983	Affymetrix	1	BCS3	PCS2
GSM177984	Affymetrix	1	BCS4	PCS4
GSM177986	Affymetrix	1	tie	PCS3
GSM177987	Affymetrix	1	BCS4	PCS4
GSM177989	Affymetrix	1	BCS4	PCS4
GSM177990	Affymetrix	1	BCS4	tie
GSM177991	Affymetrix	1	BCS5	PCS1
GSM177992	Affymetrix	1	BCS4	PCS4
GSM177995	Affymetrix	1	BCS4	tie
GSM177996	Affymetrix	1	BCS4	PCS4
GSM177997	Affymetrix	1	BCS3	tie
GSM177998	Affymetrix	1	BCS3	tie
GSM178000	Affymetrix	1	tie	tie
GSM178002	Affymetrix	1	BCS4	PCS4
GSM178004	Affymetrix	1	BCS4	tie
GSM178005	Affymetrix	1	BCS3	PCS3
GSM178007	Affymetrix	1	BCS5	PCS1
GSM178008	Affymetrix	1	BCS4	PCS4
GSM178014	Affymetrix	1	BCS4	PCS4
GSM178015	Affymetrix	1	BCS4	PCS4
GSM178016	Affymetrix	1	BCS5	PCS1
GSM178018	Affymetrix	1	BCS3	PCS2
GSM178019	Affymetrix	1	BCS4	PCS4
GSM178020	Affymetrix	1	tie	PCS2
GSM178022	Affymetrix	1	BCS4	tie
GSM178023	Affymetrix	1	BCS2	PCS3
GSM178024	Affymetrix	1	BCS4	PCS4
GSM178025	Affymetrix	1	BCS3	PCS2
GSM178026	Affymetrix	1	BCS3	PCS2
GSM178027	Affymetrix	1	BCS5	PCS1
GSM178029	Affymetrix	1	BCS4	PCS4
GSM178030	Affymetrix	1	BCS4	PCS4
GSM178031	Affymetrix	1	BCS4	PCS4
GSM178032	Affymetrix	1	BCS5	PCS4
GSM178033	Affymetrix	1	BCS4	PCS4
GSM178036	Affymetrix	1	tie	PCS1
GSM178037	Affymetrix	1	BCS4	PCS4
GSM178038	Affymetrix	1	BCS3	PCS2
GSM178039	Affymetrix	1	BCS4	PCS4
GSM178040	Affymetrix	1	BCS4	PCS4
GSM178041	Affymetrix	1	BCS5	PCS1
GSM178042	Affymetrix	1	BCS4	PCS4
GSM178043	Affymetrix	1	BCS4	tie
GSM178044	Affymetrix	1	BCS4	tie
GSM178045	Affymetrix	1	BCS5	tie
GSM178046	Affymetrix	1	BCS3	tie
GSM178047	Affymetrix	1	BCS4	PCS4
GSM178048	Affymetrix	1	BCS4	PCS4
GSM178049	Affymetrix	1	BCS4	PCS2
GSM178050	Affymetrix	1	BCS3	PCS3
GSM178051	Affymetrix	1	BCS5	PCS1
GSM178053	Affymetrix	1	BCS3	PCS2
GSM178054	Affymetrix	1	BCS5	PCS1
GSM178056	Affymetrix	1	BCS3	PCS2
GSM178057	Affymetrix	1	BCS4	PCS4
GSM178060	Affymetrix	1	BCS3	PCS2
GSM178061	Affymetrix	1	BCS3	tie
GSM178062	Affymetrix	1	BCS3	PCS3
GSM178064	Affymetrix	1	BCS4	PCS2
GSM178067	Affymetrix	1	BCS5	PCS1
GSM178068	Affymetrix	1	BCS3	PCS2
GSM178069	Affymetrix	1	BCS3	PCS3
GSM178070	Affymetrix	1	BCS3	PCS2
GSM178071	Affymetrix	1	BCS5	tie
GSM178072	Affymetrix	1	BCS4	tie
GSM178074	Affymetrix	1	BCS3	PCS2
GSM178076	Affymetrix	1	BCS5	PCS1
GSM178077	Affymetrix	1	BCS5	PCS1
GSM178080	Affymetrix	1	BCS4	PCS2
GSM178081	Affymetrix	1	BCS5	PCS3
GSM282374	Affymetrix	1	BCS3	PCS2
GSM282375	Affymetrix	1	BCS4	tie
GSM282376	Affymetrix	1	BCS4	tie
GSM282377	Affymetrix	1	BCS4	PCS4
GSM282378	Affymetrix	1	BCS4	PCS3
GSM282379	Affymetrix	1	BCS3	PCS2
GSM282380	Affymetrix	1	tie	PCS3
GSM282381	Affymetrix	1	BCS4	PCS4
GSM282382	Affymetrix	1	BCS4	PCS4
GSM282383	Affymetrix	1	tie	PCS1
GSM282384	Affymetrix	1	BCS4	tie
GSM282386	Affymetrix	1	BCS3	tie
GSM282387	Affymetrix	1	BCS4	PCS4
GSM282388	Affymetrix	1	BCS4	PCS4
GSM282389	Affymetrix	1	BCS3	tie
GSM282390	Affymetrix	1	BCS5	PCS1
GSM282391	Affymetrix	1	BCS4	tie
GSM282392	Affymetrix	1	tie	PCS3
GSM282393	Affymetrix	1	BCS5	PCS1
GSM282394	Affymetrix	1	BCS3	tie
GSM282395	Affymetrix	1	BCS4	PCS4
GSM282396	Affymetrix	1	BCS3	PCS3
GSM282397	Affymetrix	1	BCS4	PCS4
GSM282399	Affymetrix	1	BCS3	PCS2
GSM282400	Affymetrix	1	tie	PCS3
GSM282401	Affymetrix	1	BCS5	PCS1
GSM282402	Affymetrix	1	BCS3	PCS4
GSM282403	Affymetrix	1	BCS4	PCS4
GSM282404	Affymetrix	1	BCS4	tie
GSM282405	Affymetrix	1	BCS4	PCS4
GSM282406	Affymetrix	1	BCS5	PCS1
GSM282407	Affymetrix	1	BCS4	PCS2
GSM282408	Affymetrix	1	BCS4	tie
GSM282411	Affymetrix	1	BCS5	tie
GSM282412	Affymetrix	1	tie	PCS1
GSM282414	Affymetrix	1	BCS4	PCS4
GSM282415	Affymetrix	1	BCS4	PCS2
GSM282416	Affymetrix	1	BCS4	tie
GSM282417	Affymetrix	1	BCS4	PCS2
GSM282418	Affymetrix	1	BCS3	PCS3
GSM282419	Affymetrix	1	BCS4	PCS4
GSM282420	Affymetrix	1	BCS5	PCS1
GSM282421	Affymetrix	1	BCS4	PCS4
GSM282422	Affymetrix	1	BCS3	tie
GSM282423	Affymetrix	1	BCS5	PCS1
GSM282424	Affymetrix	1	BCS4	PCS4
GSM282425	Affymetrix	1	BCS5	PCS1
GSM282426	Affymetrix	1	BCS3	PCS3
GSM282428	Affymetrix	1	BCS3	PCS3
GSM282429	Affymetrix	1	tie	PCS3
GSM282430	Affymetrix	1	tie	tie
GSM282431	Affymetrix	1	BCS4	PCS4
GSM282432	Affymetrix	1	BCS4	PCS1
GSM282433	Affymetrix	1	BCS4	tie
GSM282434	Affymetrix	1	BCS5	tie
GSM282436	Affymetrix	1	BCS3	PCS3
GSM282437	Affymetrix	1	tie	PCS3
GSM282438	Affymetrix	1	BCS5	PCS1
GSM282439	Affymetrix	1	BCS4	PCS4
GSM282441	Affymetrix	1	BCS4	PCS4
GSM282442	Affymetrix	1	BCS4	PCS4
GSM282443	Affymetrix	1	BCS4	PCS4
GSM282444	Affymetrix	1	BCS4	PCS4
GSM282445	Affymetrix	1	BCS5	tie
GSM282447	Affymetrix	1	tie	PCS1
GSM282449	Affymetrix	1	BCS4	PCS4
GSM282450	Affymetrix	1	BCS3	PCS3
GSM282451	Affymetrix	1	BCS4	PCS4
GSM282452	Affymetrix	1	BCS4	PCS4
GSM282453	Affymetrix	1	BCS1	PCS3
GSM282455	Affymetrix	1	BCS4	tie
GSM282456	Affymetrix	1	BCS5	PCS1
GSM282458	Affymetrix	1	BCS4	PCS4
GSM282459	Affymetrix	1	BCS5	PCS1
GSM282460	Affymetrix	1	BCS5	PCS1
GSM282461	Affymetrix	1	BCS4	PCS3
GSM282462	Affymetrix	1	BCS4	PCS3
GSM282463	Affymetrix	1	BCS4	PCS4
GSM282466	Affymetrix	1	BCS4	PCS1
GSM282467	Affymetrix	1	BCS5	PCS1
GSM282468	Affymetrix	1	tie	PCS3
GSM282469	Affymetrix	1	BCS4	PCS3
GSM282470	Affymetrix	1	BCS4	PCS4
GSM282472	Affymetrix	1	BCS3	PCS3
GSM282473	Affymetrix	1	BCS3	PCS2
GSM282475	Affymetrix	1	tie	PCS3
GSM282476	Affymetrix	1	BCS3	PCS2
GSM282478	Affymetrix	1	tie	PCS3
GSM282479	Affymetrix	1	BCS4	PCS4
GSM282480	Affymetrix	1	BCS3	PCS3
GSM282481	Affymetrix	1	BCS3	PCS2
GSM282484	Affymetrix	1	BCS3	PCS3
GSM282485	Affymetrix	1	BCS4	PCS4
GSM282486	Affymetrix	1	BCS5	PCS1
GSM282487	Affymetrix	1	BCS3	PCS2
GSM282488	Affymetrix	1	BCS4	PCS4
GSM282490	Affymetrix	1	BCS4	PCS4
GSM282491	Affymetrix	1	BCS3	tie
GSM282492	Affymetrix	1	tie	tie
GSM282494	Affymetrix	1	BCS4	PCS2
GSM282495	Affymetrix	1	BCS3	PCS3
GSM282496	Affymetrix	1	BCS4	PCS4
GSM282498	Affymetrix	1	BCS4	PCS4
GSM282499	Affymetrix	1	tie	tie
GSM282500	Affymetrix	1	BCS5	PCS1
GSM282501	Affymetrix	1	BCS3	tie
GSM282503	Affymetrix	1	BCS4	PCS1
GSM282504	Affymetrix	1	BCS4	PCS4
GSM282505	Affymetrix	1	BCS4	PCS4
GSM282506	Affymetrix	1	BCS3	PCS2
GSM282507	Affymetrix	1	BCS3	PCS3
GSM282509	Affymetrix	1	BCS4	tie
GSM282510	Affymetrix	1	BCS3	PCS3
GSM282511	Affymetrix	1	BCS2	PCS3
GSM282512	Affymetrix	1	BCS4	tie
GSM282513	Affymetrix	1	tie	PCS3
GSM282514	Affymetrix	1	BCS4	PCS4
GSM282515	Affymetrix	1	BCS4	tie
GSM282516	Affymetrix	1	BCS4	PCS1
GSM282517	Affymetrix	1	BCS5	PCS1
GSM282519	Affymetrix	1	BCS3	PCS2
GSM282520	Affymetrix	1	BCS4	PCS4
GSM282521	Affymetrix	1	BCS5	PCS1
GSM282522	Affymetrix	1	BCS3	tie
GSM282523	Affymetrix	1	tie	PCS3
GSM282524	Affymetrix	1	BCS3	tie
GSM282525	Affymetrix	1	BCS3	PCS2
GSM282526	Affymetrix	1	BCS3	PCS2
GSM282527	Affymetrix	1	BCS3	PCS3
GSM282529	Affymetrix	1	BCS4	PCS4
GSM282530	Affymetrix	1	BCS3	tie
GSM282531	Affymetrix	1	BCS4	tie
GSM282532	Affymetrix	1	tie	tie
GSM282533	Affymetrix	1	BCS4	PCS4
GSM282534	Affymetrix	1	BCS5	tie
GSM282536	Affymetrix	1	BCS5	PCS1
GSM282537	Affymetrix	1	BCS4	PCS4
GSM282538	Affymetrix	1	BCS3	PCS2
GSM282539	Affymetrix	1	BCS3	PCS2
GSM282540	Affymetrix	1	BCS5	PCS1
GSM282541	Affymetrix	1	BCS4	PCS4
GSM282542	Affymetrix	1	BCS4	PCS4
GSM282543	Affymetrix	1	BCS4	PCS4
GSM282544	Affymetrix	1	BCS3	tie
GSM282545	Affymetrix	1	BCS3	PCS2
GSM282546	Affymetrix	1	BCS4	PCS4
GSM282547	Affymetrix	1	BCS5	PCS1
GSM282548	Affymetrix	1	BCS4	PCS2
GSM282549	Affymetrix	1	BCS3	PCS4
GSM282550	Affymetrix	1	BCS3	PCS2
GSM282552	Affymetrix	1	BCS4	tie
GSM282553	Affymetrix	1	tie	PCS3
GSM282554	Affymetrix	1	BCS3	tie
GSM282555	Affymetrix	1	tie	PCS3
GSM282556	Affymetrix	1	BCS3	PCS3
GSM282557	Affymetrix	1	BCS4	PCS4
GSM282558	Affymetrix	1	BCS3	PCS2
GSM282559	Affymetrix	1	BCS5	PCS1
GSM282560	Affymetrix	1	BCS4	PCS4
GSM282561	Affymetrix	1	BCS3	PCS3
GSM282562	Affymetrix	1	BCS4	PCS4
GSM282563	Affymetrix	1	BCS3	tie
GSM282564	Affymetrix	1	BCS5	PCS1
GSM282566	Affymetrix	1	BCS4	PCS4
GSM282567	Affymetrix	1	BCS3	PCS3
GSM282568	Affymetrix	1	BCS3	PCS2
GSM282570	Affymetrix	1	BCS3	PCS2
GSM282571	Affymetrix	1	BCS5	PCS1
GSM282572	Affymetrix	1	BCS4	PCS4
GSM305129	Affymetrix	1	BCS3	PCS2
GSM305130	Affymetrix	1	BCS4	PCS2
GSM305131	Affymetrix	1	BCS3	PCS3
GSM305132	Affymetrix	1	BCS3	PCS3
GSM305133	Affymetrix	1	BCS3	PCS2
GSM305134	Affymetrix	1	BCS4	PCS4
GSM305135	Affymetrix	1	BCS3	PCS2
GSM305136	Affymetrix	1	BCS4	PCS2
GSM305137	Affymetrix	1	BCS1	tie
GSM305138	Affymetrix	1	tie	PCS3
GSM305139	Affymetrix	1	BCS4	PCS2
GSM305140	Affymetrix	1	tie	tie
GSM305141	Affymetrix	1	BCS4	tie
GSM305142	Affymetrix	1	BCS4	PCS1
GSM305143	Affymetrix	1	tie	PCS1
GSM305144	Affymetrix	1	tie	PCS2
GSM305145	Affymetrix	1	BCS5	PCS4
GSM305146	Affymetrix	1	BCS3	PCS3
GSM305147	Affymetrix	1	BCS4	tie
GSM305148	Affymetrix	1	BCS3	PCS2
GSM305149	Affymetrix	1	BCS5	PCS1
GSM305150	Affymetrix	1	BCS4	PCS4
GSM305151	Affymetrix	1	BCS4	tie
GSM305152	Affymetrix	1	BCS1	PCS3
GSM305153	Affymetrix	1	BCS3	PCS2
GSM305154	Affymetrix	1	BCS4	PCS4
GSM305155	Affymetrix	1	BCS4	tie
GSM305156	Affymetrix	1	BCS3	PCS2
GSM305157	Affymetrix	1	BCS3	PCS3
GSM305158	Affymetrix	1	BCS4	PCS4
GSM305159	Affymetrix	1	BCS4	tie
GSM305160	Affymetrix	1	BCS4	tie
GSM305161	Affymetrix	1	BCS4	tie
GSM305162	Affymetrix	1	BCS1	PCS3
GSM305163	Affymetrix	1	BCS4	PCS4
GSM305164	Affymetrix	1	BCS3	PCS2
GSM305165	Affymetrix	1	tie	PCS2
GSM305166	Affymetrix	1	BCS1	PCS3
GSM305167	Affymetrix	1	BCS4	PCS4
GSM305168	Affymetrix	1	BCS3	PCS2
GSM305169	Affymetrix	1	BCS3	PCS2
GSM305170	Affymetrix	1	BCS4	PCS2
GSM305171	Affymetrix	1	BCS4	PCS4
GSM305172	Affymetrix	1	BCS3	PCS2
GSM305173	Affymetrix	1	BCS1	PCS3
GSM305174	Affymetrix	1	BCS1	PCS3
GSM305175	Affymetrix	1	BCS3	PCS2
GSM305176	Affymetrix	1	BCS4	PCS4
GSM305177	Affymetrix	1	BCS5	PCS3
GSM305178	Affymetrix	1	tie	tie
GSM305179	Affymetrix	1	BCS4	PCS1
GSM305180	Affymetrix	1	BCS4	PCS4
GSM305181	Affymetrix	1	BCS1	PCS3
GSM305182	Affymetrix	1	tie	PCS3
GSM305183	Affymetrix	1	BCS4	tie
GSM305184	Affymetrix	1	BCS4	PCS1
GSM305185	Affymetrix	1	BCS4	PCS4
GSM305186	Affymetrix	1	BCS4	PCS4
GSM305187	Affymetrix	1	BCS1	PCS3
GSM305188	Affymetrix	1	tie	PCS1
GSM305189	Affymetrix	1	BCS4	PCS1
GSM305190	Affymetrix	1	tie	PCS3
GSM305191	Affymetrix	1	BCS1	PCS1
GSM305192	Affymetrix	1	BCS3	PCS3
GSM305193	Affymetrix	1	BCS1	PCS1
GSM305194	Affymetrix	1	BCS4	PCS4
GSM305195	Affymetrix	1	BCS5	PCS1
GSM305196	Affymetrix	1	BCS4	PCS4
GSM305197	Affymetrix	1	tie	PCS3
GSM305198	Affymetrix	1	tie	PCS3
GSM305199	Affymetrix	1	tie	tie
GSM305200	Affymetrix	1	BCS3	PCS2
GSM305201	Affymetrix	1	tie	PCS1
GSM305202	Affymetrix	1	BCS4	PCS4
GSM305203	Affymetrix	1	tie	tie
GSM305204	Affymetrix	1	tie	PCS3
GSM305205	Affymetrix	1	BCS3	tie
GSM305206	Affymetrix	1	tie	PCS2
GSM305207	Affymetrix	1	BCS3	PCS2
GSM305208	Affymetrix	1	tie	tie
GSM305209	Affymetrix	1	BCS3	PCS2
GSM305210	Affymetrix	1	BCS4	PCS3
GSM305211	Affymetrix	1	BCS4	PCS4
GSM305212	Affymetrix	1	BCS4	PCS4
GSM305213	Affymetrix	1	BCS5	PCS1
GSM305214	Affymetrix	1	BCS5	PCS1
GSM305215	Affymetrix	1	BCS5	PCS1
GSM305216	Affymetrix	1	tie	PCS2
GSM305217	Affymetrix	1	BCS3	PCS2
GSM305218	Affymetrix	1	BCS1	PCS3
GSM305219	Affymetrix	1	BCS4	PCS1
GSM305220	Affymetrix	1	tie	PCS1
GSM305221	Affymetrix	1	BCS5	PCS1
GSM305222	Affymetrix	1	tie	tie
GSM305223	Affymetrix	1	BCS3	tie
GSM305224	Affymetrix	1	BCS3	PCS3
GSM305225	Affymetrix	1	BCS3	PCS2
GSM305226	Affymetrix	1	tie	PCS1
GSM305227	Affymetrix	1	BCS4	PCS4
GSM305228	Affymetrix	1	BCS4	PCS4
GSM305229	Affymetrix	1	BCS1	PCS1
GSM305230	Affymetrix	1	BCS4	PCS4
GSM305231	Affymetrix	1	BCS4	tie
GSM305232	Affymetrix	1	tie	tie
GSM305233	Affymetrix	1	BCS3	PCS2
GSM305234	Affymetrix	1	BCS5	tie
GSM305235	Affymetrix	1	BCS5	PCS1
GSM305236	Affymetrix	1	BCS1	PCS3
GSM305237	Affymetrix	1	BCS5	PCS1
GSM305238	Affymetrix	1	BCS3	PCS3
GSM305239	Affymetrix	1	tie	tie
GSM305240	Affymetrix	1	BCS3	PCS3
GSM305241	Affymetrix	1	BCS4	PCS4
GSM305242	Affymetrix	1	BCS3	PCS2
GSM305243	Affymetrix	1	tie	PCS3
GSM305244	Affymetrix	1	BCS4	PCS4
GSM305245	Affymetrix	1	BCS3	PCS2
GSM305246	Affymetrix	1	BCS1	PCS2
GSM305247	Affymetrix	1	BCS3	PCS2
GSM305248	Affymetrix	1	tie	PCS3
GSM305249	Affymetrix	1	BCS3	PCS2
GSM305250	Affymetrix	1	BCS4	tie
GSM305251	Affymetrix	1	BCS4	PCS4
GSM305252	Affymetrix	1	BCS3	PCS2
GSM305253	Affymetrix	1	BCS3	PCS3
GSM305254	Affymetrix	1	BCS3	PCS3
GSM305255	Affymetrix	1	BCS3	tie
GSM305256	Affymetrix	1	BCS3	PCS3
GSM305257	Affymetrix	1	BCS4	PCS2
GSM305258	Affymetrix	1	BCS3	PCS2
GSM305259	Affymetrix	1	BCS1	PCS3
GSM305260	Affymetrix	1	BCS4	PCS4
GSM305261	Affymetrix	1	BCS4	PCS4
GSM305262	Affymetrix	1	BCS5	PCS1
GSM305263	Affymetrix	1	BCS5	PCS1
GSM305264	Affymetrix	1	BCS5	PCS1
GSM36777	Affymetrix	1	BCS4	tie
GSM36778	Affymetrix	1	BCS3	PCS2
GSM36779	Affymetrix	1	BCS4	PCS4
GSM36782	Affymetrix	1	BCS5	PCS1
GSM36783	Affymetrix	1	BCS4	PCS4
GSM36784	Affymetrix	1	BCS4	tie
GSM36785	Affymetrix	1	BCS4	PCS4
GSM36786	Affymetrix	1	BCS5	PCS4
GSM36787	Affymetrix	1	BCS3	PCS2
GSM36789	Affymetrix	1	BCS3	PCS2
GSM36790	Affymetrix	1	BCS4	PCS4
GSM36791	Affymetrix	1	BCS4	tie
GSM36792	Affymetrix	1	BCS4	PCS4
GSM36796	Affymetrix	1	BCS4	PCS2
GSM36799	Affymetrix	1	BCS3	tie
GSM36800	Affymetrix	1	BCS3	PCS2
GSM36801	Affymetrix	1	BCS3	PCS3
GSM36802	Affymetrix	1	BCS4	PCS4
GSM36803	Affymetrix	1	BCS4	PCS4
GSM36804	Affymetrix	1	BCS4	PCS4
GSM36805	Affymetrix	1	BCS4	tie
GSM36806	Affymetrix	1	BCS4	PCS4
GSM36807	Affymetrix	1	BCS5	PCS1
GSM36808	Affymetrix	1	tie	PCS3
GSM36810	Affymetrix	1	BCS3	PCS2
GSM36811	Affymetrix	1	BCS4	tie
GSM36812	Affymetrix	1	BCS5	PCS4
GSM36813	Affymetrix	1	BCS4	PCS3
GSM36814	Affymetrix	1	BCS3	tie
GSM36815	Affymetrix	1	BCS4	tie
GSM36816	Affymetrix	1	BCS5	PCS3
GSM36817	Affymetrix	1	tie	PCS3
GSM36818	Affymetrix	1	BCS4	tie
GSM36819	Affymetrix	1	BCS4	tie
GSM36820	Affymetrix	1	BCS3	PCS2
GSM36821	Affymetrix	1	BCS3	PCS2
GSM36823	Affymetrix	1	BCS3	PCS2
GSM36825	Affymetrix	1	BCS4	tie
GSM36826	Affymetrix	1	tie	PCS1
GSM36829	Affymetrix	1	BCS4	tie
GSM36830	Affymetrix	1	BCS4	PCS4
GSM36831	Affymetrix	1	BCS5	PCS4
GSM36832	Affymetrix	1	BCS4	PCS4
GSM36834	Affymetrix	1	BCS3	PCS3
GSM36836	Affymetrix	1	BCS4	PCS4
GSM36837	Affymetrix	1	BCS3	PCS2
GSM36838	Affymetrix	1	BCS3	PCS4
GSM36839	Affymetrix	1	BCS4	PCS4
GSM36840	Affymetrix	1	BCS4	PCS4
GSM36841	Affymetrix	1	BCS4	PCS4
GSM36842	Affymetrix	1	BCS3	PCS3
GSM36843	Affymetrix	1	BCS3	PCS2
GSM36844	Affymetrix	1	BCS3	PCS3
GSM36845	Affymetrix	1	BCS4	PCS4
GSM36848	Affymetrix	1	BCS5	PCS1
GSM36849	Affymetrix	1	BCS4	PCS4
GSM36850	Affymetrix	1	tie	tie
GSM36852	Affymetrix	1	tie	tie
GSM36853	Affymetrix	1	BCS4	PCS4
GSM36854	Affymetrix	1	BCS5	PCS3
GSM36856	Affymetrix	1	BCS4	tie
GSM36857	Affymetrix	1	BCS3	PCS3
GSM36858	Affymetrix	1	BCS3	PCS2
GSM36859	Affymetrix	1	BCS4	tie
GSM36860	Affymetrix	1	tie	PCS3
GSM36861	Affymetrix	1	BCS4	PCS4
GSM36863	Affymetrix	1	tie	PCS3
GSM36864	Affymetrix	1	BCS3	tie
GSM36866	Affymetrix	1	BCS4	PCS4
GSM36867	Affymetrix	1	BCS4	PCS4
GSM36868	Affymetrix	1	BCS4	PCS4
GSM36869	Affymetrix	1	BCS4	PCS4
GSM36870	Affymetrix	1	BCS3	PCS2
GSM36871	Affymetrix	1	BCS5	PCS1
GSM36872	Affymetrix	1	BCS3	PCS3
GSM36873	Affymetrix	1	BCS3	PCS2
GSM36874	Affymetrix	1	BCS3	PCS3
GSM36877	Affymetrix	1	tie	PCS3
GSM36878	Affymetrix	1	BCS3	PCS4
GSM36880	Affymetrix	1	BCS5	PCS1
GSM36881	Affymetrix	1	BCS3	tie
GSM36882	Affymetrix	1	BCS4	tie
GSM36883	Affymetrix	1	BCS5	PCS1
GSM36884	Affymetrix	1	tie	PCS3
GSM36885	Affymetrix	1	BCS4	PCS1
GSM36886	Affymetrix	1	BCS3	PCS1
GSM36887	Affymetrix	1	BCS4	PCS4
GSM36888	Affymetrix	1	BCS3	PCS3
GSM36889	Affymetrix	1	BCS5	PCS1
GSM36890	Affymetrix	1	BCS1	PCS3
GSM36892	Affymetrix	1	tie	PCS3
GSM36893	Affymetrix	1	BCS3	PCS4
GSM36894	Affymetrix	1	BCS5	PCS1
GSM36895	Affymetrix	1	BCS4	PCS4
GSM36896	Affymetrix	1	BCS4	PCS4
GSM36897	Affymetrix	1	tie	tie
GSM36898	Affymetrix	1	BCS3	PCS2
GSM36899	Affymetrix	1	BCS3	PCS2
GSM36903	Affymetrix	1	BCS3	PCS3
GSM36907	Affymetrix	1	BCS4	tie
GSM36908	Affymetrix	1	BCS4	PCS4
GSM36910	Affymetrix	1	BCS5	PCS4
GSM36911	Affymetrix	1	BCS4	PCS4
GSM36913	Affymetrix	1	BCS4	tie
GSM36914	Affymetrix	1	BCS4	PCS4
GSM36916	Affymetrix	1	BCS5	PCS1
GSM36917	Affymetrix	1	BCS4	tie
GSM36918	Affymetrix	1	BCS5	PCS3
GSM36919	Affymetrix	1	BCS3	tie
GSM36920	Affymetrix	1	tie	tie
GSM36921	Affymetrix	1	BCS4	PCS4
GSM36922	Affymetrix	1	BCS3	PCS2
GSM36924	Affymetrix	1	BCS3	PCS2
GSM36925	Affymetrix	1	BCS4	PCS4
GSM36928	Affymetrix	1	BCS4	PCS3
GSM36929	Affymetrix	1	tie	PCS3
GSM36930	Affymetrix	1	BCS3	PCS2
GSM36932	Affymetrix	1	BCS5	PCS1
GSM36933	Affymetrix	1	BCS3	PCS3
GSM36934	Affymetrix	1	BCS3	PCS3
GSM36936	Affymetrix	1	BCS5	PCS1
GSM36938	Affymetrix	1	BCS3	tie
GSM36939	Affymetrix	1	BCS3	PCS2
GSM36942	Affymetrix	1	BCS3	tie
GSM36943	Affymetrix	1	BCS3	PCS2
GSM36944	Affymetrix	1	BCS5	PCS1
GSM36945	Affymetrix	1	BCS4	PCS4
GSM36946	Affymetrix	1	BCS3	PCS2
GSM36947	Affymetrix	1	BCS3	PCS2
GSM36948	Affymetrix	1	BCS4	PCS4
GSM36950	Affymetrix	1	BCS4	tie
GSM36951	Affymetrix	1	BCS3	PCS2
GSM36954	Affymetrix	1	BCS3	PCS2
GSM36956	Affymetrix	1	BCS3	tie
GSM36957	Affymetrix	1	BCS4	PCS4
GSM36958	Affymetrix	1	BCS5	PCS1
GSM36962	Affymetrix	1	BCS5	PCS4
GSM36963	Affymetrix	1	BCS3	PCS3
GSM36965	Affymetrix	1	tie	PCS3
GSM36967	Affymetrix	1	tie	PCS3
GSM36970	Affymetrix	1	BCS4	PCS4
GSM36971	Affymetrix	1	BCS3	PCS3
GSM36972	Affymetrix	1	BCS4	tie
GSM36973	Affymetrix	1	BCS4	PCS4
GSM36974	Affymetrix	1	BCS3	PCS2
GSM36976	Affymetrix	1	BCS5	PCS4
GSM36979	Affymetrix	1	BCS3	PCS2
GSM36980	Affymetrix	1	BCS4	PCS4
GSM36982	Affymetrix	1	BCS5	PCS1
GSM36983	Affymetrix	1	BCS5	PCS1
GSM36984	Affymetrix	1	BCS4	PCS2
GSM36985	Affymetrix	1	BCS3	PCS2
GSM36986	Affymetrix	1	BCS4	PCS3
GSM36987	Affymetrix	1	BCS3	tie
GSM36988	Affymetrix	1	BCS4	PCS4
GSM36989	Affymetrix	1	BCS3	PCS3
GSM36990	Affymetrix	1	BCS4	PCS4
GSM36993	Affymetrix	1	BCS5	PCS1
GSM36994	Affymetrix	1	BCS4	tie
GSM36995	Affymetrix	1	BCS3	PCS3
GSM36997	Affymetrix	1	BCS3	PCS4
GSM36998	Affymetrix	1	BCS4	PCS4
GSM36999	Affymetrix	1	BCS4	PCS4
GSM37000	Affymetrix	1	BCS5	PCS1
GSM37001	Affymetrix	1	tie	PCS3
GSM37003	Affymetrix	1	BCS3	PCS2
GSM37004	Affymetrix	1	BCS4	PCS4
GSM37005	Affymetrix	1	BCS4	tie
GSM37006	Affymetrix	1	BCS3	PCS2
GSM37007	Affymetrix	1	BCS3	PCS2
GSM37008	Affymetrix	1	BCS4	PCS4
GSM37009	Affymetrix	1	BCS3	tie
GSM37010	Affymetrix	1	BCS4	PCS4
GSM37011	Affymetrix	1	BCS4	PCS2
GSM37012	Affymetrix	1	BCS4	PCS4
GSM37013	Affymetrix	1	BCS4	PCS1
GSM37014	Affymetrix	1	BCS3	PCS2
GSM37015	Affymetrix	1	tie	PCS1
GSM37018	Affymetrix	1	BCS3	tie
GSM37019	Affymetrix	1	BCS3	PCS1
GSM37024	Affymetrix	1	BCS4	PCS1
GSM37025	Affymetrix	1	BCS4	PCS4
GSM37026	Affymetrix	1	BCS4	tie
GSM37027	Affymetrix	1	BCS3	tie
GSM37028	Affymetrix	1	BCS3	PCS2
GSM37029	Affymetrix	1	BCS3	PCS2
GSM37030	Affymetrix	1	BCS4	PCS4
GSM37031	Affymetrix	1	BCS3	PCS2
GSM37032	Affymetrix	1	BCS4	tie
GSM37033	Affymetrix	1	tie	PCS3
GSM37035	Affymetrix	1	BCS3	PCS2
GSM37036	Affymetrix	1	BCS4	PCS4
GSM37037	Affymetrix	1	BCS3	PCS2
GSM37038	Affymetrix	1	BCS3	PCS2
GSM37039	Affymetrix	1	BCS4	PCS4
GSM37041	Affymetrix	1	tie	PCS1
GSM37046	Affymetrix	1	BCS3	tie
GSM37049	Affymetrix	1	tie	PCS3
GSM37056	Affymetrix	1	BCS4	PCS4
GSM37057	Affymetrix	1	BCS4	PCS4
GSM37058	Affymetrix	1	BCS5	PCS1
GSM37059	Affymetrix	1	BCS5	PCS4
GSM37060	Affymetrix	1	BCS4	PCS4
GSM37061	Affymetrix	1	BCS4	PCS4
GSM37062	Affymetrix	1	BCS3	PCS2
GSM441624	Affymetrix	1	BCS5	PCS1
GSM441625	Affymetrix	1	tie	tie
GSM441626	Affymetrix	1	BCS5	PCS1
GSM441627	Affymetrix	1	tie	PCS2
GSM441628	Affymetrix	1	BCS3	PCS2
GSM441629	Affymetrix	1	BCS3	PCS2
GSM441630	Affymetrix	1	BCS3	tie
GSM441631	Affymetrix	1	BCS4	PCS4
GSM441632	Affymetrix	1	BCS4	PCS4
GSM441634	Affymetrix	1	BCS3	PCS2
GSM441635	Affymetrix	1	BCS4	PCS3
GSM441636	Affymetrix	1	BCS4	PCS1
GSM441637	Affymetrix	1	BCS4	PCS4
GSM441638	Affymetrix	1	BCS5	PCS1
GSM441639	Affymetrix	1	BCS4	PCS4
GSM441640	Affymetrix	1	BCS1	PCS3
GSM441641	Affymetrix	1	tie	tie
GSM441642	Affymetrix	1	BCS4	PCS4
GSM441643	Affymetrix	1	BCS3	PCS2
GSM441644	Affymetrix	1	tie	PCS3
GSM441645	Affymetrix	1	BCS3	PCS2
GSM441646	Affymetrix	1	BCS4	tie
GSM441647	Affymetrix	1	BCS4	tie
GSM441648	Affymetrix	1	BCS1	PCS3
GSM441649	Affymetrix	1	BCS4	tie
GSM441650	Affymetrix	1	BCS4	PCS4
GSM441651	Affymetrix	1	BCS4	PCS3
GSM441652	Affymetrix	1	tie	PCS4
GSM441653	Affymetrix	1	BCS3	PCS3
GSM441654	Affymetrix	1	BCS5	PCS1
GSM441655	Affymetrix	1	BCS4	PCS4
GSM441656	Affymetrix	1	BCS3	PCS3
GSM441657	Affymetrix	1	tie	PCS3
GSM441658	Affymetrix	1	BCS3	PCS3
GSM441659	Affymetrix	1	BCS3	PCS2
GSM441660	Affymetrix	1	BCS3	PCS3
GSM441661	Affymetrix	1	BCS4	PCS4
GSM441662	Affymetrix	1	BCS3	PCS2
GSM441663	Affymetrix	1	BCS3	PCS2
GSM441664	Affymetrix	1	BCS4	PCS3
GSM441665	Affymetrix	1	BCS3	PCS3
GSM441666	Affymetrix	1	BCS4	PCS4
GSM441667	Affymetrix	1	BCS5	PCS1
GSM441668	Affymetrix	1	BCS5	PCS1
GSM441669	Affymetrix	1	tie	PCS1
GSM441670	Affymetrix	1	BCS5	PCS1
GSM441671	Affymetrix	1	BCS4	PCS4
GSM441672	Affymetrix	1	BCS3	PCS3
GSM441674	Affymetrix	1	BCS1	PCS1
GSM441675	Affymetrix	1	BCS3	PCS3
GSM441676	Affymetrix	1	BCS4	PCS4
GSM441677	Affymetrix	1	tie	PCS3
GSM441678	Affymetrix	1	BCS4	PCS2
GSM441680	Affymetrix	1	tie	PCS1
GSM441681	Affymetrix	1	BCS3	PCS2
GSM441682	Affymetrix	1	tie	tie
GSM441683	Affymetrix	1	BCS4	PCS4
GSM441684	Affymetrix	1	BCS1	PCS3
GSM441685	Affymetrix	1	BCS3	PCS2
GSM441686	Affymetrix	1	BCS3	PCS3
GSM441688	Affymetrix	1	BCS3	PCS3
GSM441689	Affymetrix	1	tie	tie
GSM441690	Affymetrix	1	tie	PCS3
GSM441691	Affymetrix	1	BCS3	PCS3
GSM441692	Affymetrix	1	tie	PCS3
GSM441693	Affymetrix	1	BCS3	PCS3
GSM441694	Affymetrix	1	BCS4	tie
GSM441695	Affymetrix	1	BCS4	PCS4
GSM441696	Affymetrix	1	tie	PCS3
GSM441697	Affymetrix	1	BCS1	PCS3
GSM441698	Affymetrix	1	BCS4	PCS4
GSM441699	Affymetrix	1	BCS3	PCS2
GSM441700	Affymetrix	1	BCS3	PCS3
GSM441701	Affymetrix	1	BCS5	PCS1
GSM441702	Affymetrix	1	BCS4	tie
GSM441703	Affymetrix	1	BCS4	PCS4
GSM441704	Affymetrix	1	BCS4	PCS4
GSM441705	Affymetrix	1	BCS3	tie
GSM441706	Affymetrix	1	tie	PCS1
GSM441707	Affymetrix	1	BCS4	PCS4
GSM441708	Affymetrix	1	BCS3	PCS3
GSM441709	Affymetrix	1	BCS1	PCS3
GSM441710	Affymetrix	1	tie	PCS2
GSM441711	Affymetrix	1	BCS4	PCS4
GSM441712	Affymetrix	1	BCS4	PCS4
GSM441713	Affymetrix	1	BCS3	PCS2
GSM441714	Affymetrix	1	BCS5	PCS1
GSM441715	Affymetrix	1	BCS3	PCS3
GSM441716	Affymetrix	1	BCS3	PCS2
GSM441717	Affymetrix	1	BCS4	tie
GSM441719	Affymetrix	1	BCS5	PCS1
GSM441720	Affymetrix	1	tie	PCS1
GSM441721	Affymetrix	1	BCS4	PCS4
GSM441722	Affymetrix	1	BCS1	PCS3
GSM441723	Affymetrix	1	tie	PCS1
GSM441724	Affymetrix	1	BCS5	PCS1
GSM441725	Affymetrix	1	BCS5	PCS1
GSM441727	Affymetrix	1	BCS3	PCS1
GSM441728	Affymetrix	1	BCS3	PCS2
GSM441729	Affymetrix	1	BCS4	PCS4
GSM441730	Affymetrix	1	BCS3	PCS4
GSM441731	Affymetrix	1	BCS3	PCS2
GSM441732	Affymetrix	1	BCS4	PCS4
GSM441733	Affymetrix	1	BCS5	PCS1
GSM441734	Affymetrix	1	BCS3	PCS2
GSM441735	Affymetrix	1	BCS4	PCS4
GSM441736	Affymetrix	1	BCS4	tie
GSM441737	Affymetrix	1	BCS4	PCS4
GSM441738	Affymetrix	1	BCS4	PCS4
GSM441739	Affymetrix	1	BCS1	PCS3
GSM441740	Affymetrix	1	BCS5	PCS1
GSM441741	Affymetrix	1	BCS5	PCS1
GSM441742	Affymetrix	1	BCS3	PCS2
GSM441743	Affymetrix	1	BCS3	PCS2
GSM441744	Affymetrix	1	BCS4	PCS4
GSM441745	Affymetrix	1	tie	PCS1
GSM441746	Affymetrix	1	tie	PCS1
GSM441747	Affymetrix	1	BCS3	PCS2
GSM441748	Affymetrix	1	BCS4	PCS3
GSM441750	Affymetrix	1	tie	PCS3
GSM441751	Affymetrix	1	BCS5	tie
GSM441752	Affymetrix	1	tie	PCS3
GSM441753	Affymetrix	1	BCS4	PCS3
GSM441754	Affymetrix	1	BCS1	PCS3
GSM441755	Affymetrix	1	BCS3	tie
GSM441756	Affymetrix	1	tie	PCS2
GSM441757	Affymetrix	1	BCS4	tie
GSM441758	Affymetrix	1	BCS4	PCS2
GSM441759	Affymetrix	1	BCS4	PCS4
GSM441760	Affymetrix	1	BCS1	PCS2
GSM441761	Affymetrix	1	BCS4	PCS4
GSM441762	Affymetrix	1	BCS3	PCS2
GSM441763	Affymetrix	1	BCS3	PCS4
GSM441764	Affymetrix	1	BCS3	PCS2
GSM441765	Affymetrix	1	BCS5	PCS1
GSM441766	Affymetrix	1	tie	PCS3
GSM441768	Affymetrix	1	BCS3	PCS2
GSM441769	Affymetrix	1	BCS3	PCS4
GSM441770	Affymetrix	1	BCS3	PCS2
GSM441771	Affymetrix	1	tie	tie
GSM441772	Affymetrix	1	tie	PCS3
GSM441773	Affymetrix	1	BCS5	PCS1
GSM441774	Affymetrix	1	BCS3	PCS3
GSM441775	Affymetrix	1	BCS4	PCS2
GSM441776	Affymetrix	1	BCS5	PCS1
GSM441777	Affymetrix	1	BCS3	PCS2
GSM441778	Affymetrix	1	BCS3	PCS2
GSM441779	Affymetrix	1	BCS4	PCS4
GSM441780	Affymetrix	1	BCS3	PCS3
GSM441781	Affymetrix	1	tie	PCS1
GSM441782	Affymetrix	1	BCS3	tie
GSM441783	Affymetrix	1	BCS5	tie
GSM441784	Affymetrix	1	tie	PCS2
GSM441785	Affymetrix	1	BCS3	PCS2
GSM441786	Affymetrix	1	BCS5	PCS1
GSM441787	Affymetrix	1	tie	PCS3
GSM441788	Affymetrix	1	tie	tie
GSM441789	Affymetrix	1	BCS4	PCS2
GSM441790	Affymetrix	1	BCS4	PCS4
GSM441791	Affymetrix	1	BCS5	PCS4
GSM441792	Affymetrix	1	BCS4	PCS2
GSM441793	Affymetrix	1	tie	tie
GSM441794	Affymetrix	1	BCS4	PCS1
GSM441795	Affymetrix	1	BCS4	tie
GSM441796	Affymetrix	1	BCS4	PCS4
GSM441797	Affymetrix	1	BCS4	PCS1
GSM441798	Affymetrix	1	BCS3	PCS2
GSM441799	Affymetrix	1	BCS3	PCS3
GSM441800	Affymetrix	1	BCS3	PCS2
GSM441802	Affymetrix	1	BCS5	PCS1
GSM441803	Affymetrix	1	BCS4	PCS4
GSM441804	Affymetrix	1	tie	tie
GSM441805	Affymetrix	1	BCS4	PCS4
GSM441806	Affymetrix	1	BCS4	PCS4
GSM441807	Affymetrix	1	BCS2	PCS1
GSM441808	Affymetrix	1	BCS4	tie
GSM441810	Affymetrix	1	BCS4	PCS4
GSM441811	Affymetrix	1	BCS4	tie
GSM441812	Affymetrix	1	tie	tie
GSM441813	Affymetrix	1	BCS4	PCS2
GSM441814	Affymetrix	1	BCS1	PCS2
GSM441815	Affymetrix	1	BCS3	PCS2
GSM441816	Affymetrix	1	tie	PCS1
GSM441817	Affymetrix	1	BCS4	tie
GSM441818	Affymetrix	1	BCS4	PCS4
GSM441819	Affymetrix	1	tie	tie
GSM441820	Affymetrix	1	BCS3	PCS2
GSM441821	Affymetrix	1	BCS4	PCS4
GSM441822	Affymetrix	1	BCS4	PCS4
GSM441823	Affymetrix	1	BCS3	PCS2
GSM441824	Affymetrix	1	BCS3	PCS2
GSM441825	Affymetrix	1	tie	tie
GSM441826	Affymetrix	1	BCS4	PCS3
GSM441827	Affymetrix	1	BCS2	PCS3
GSM441828	Affymetrix	1	BCS4	PCS3
GSM441829	Affymetrix	1	BCS3	tie
GSM441830	Affymetrix	1	tie	PCS3
GSM441834	Affymetrix	1	BCS4	PCS4
GSM441835	Affymetrix	1	tie	tie
GSM441836	Affymetrix	1	BCS4	tie
GSM441837	Affymetrix	1	BCS1	PCS3
GSM441838	Affymetrix	1	BCS4	PCS4
GSM441840	Affymetrix	1	BCS4	PCS4
GSM441841	Affymetrix	1	BCS5	PCS4
GSM441842	Affymetrix	1	BCS1	tie
GSM441843	Affymetrix	1	BCS5	PCS1
GSM441844	Affymetrix	1	BCS4	tie
GSM441845	Affymetrix	1	BCS3	PCS3
GSM441848	Affymetrix	1	BCS3	PCS2
GSM441849	Affymetrix	1	tie	PCS3
GSM441850	Affymetrix	1	BCS4	PCS2
GSM441851	Affymetrix	1	BCS3	PCS2
GSM441852	Affymetrix	1	BCS4	tie
GSM441853	Affymetrix	1	BCS5	PCS1
GSM441854	Affymetrix	1	BCS3	PCS3
GSM441855	Affymetrix	1	BCS3	PCS3
GSM441857	Affymetrix	1	BCS1	PCS3
GSM441858	Affymetrix	1	BCS4	PCS4
GSM441860	Affymetrix	1	BCS1	PCS1
GSM441861	Affymetrix	1	BCS5	PCS1
GSM441862	Affymetrix	1	BCS4	PCS4
GSM441863	Affymetrix	1	BCS5	PCS1
GSM441864	Affymetrix	1	BCS5	PCS1
GSM441865	Affymetrix	1	BCS5	PCS1
GSM441867	Affymetrix	1	BCS3	PCS2
GSM441868	Affymetrix	1	BCS4	tie
GSM441869	Affymetrix	1	BCS3	PCS2
GSM441870	Affymetrix	1	BCS4	PCS4
GSM441871	Affymetrix	1	tie	PCS2
GSM441872	Affymetrix	1	BCS4	PCS4
GSM441873	Affymetrix	1	BCS4	PCS3
GSM441874	Affymetrix	1	BCS4	PCS4
GSM441875	Affymetrix	1	BCS3	PCS2
GSM441876	Affymetrix	1	BCS3	PCS2
GSM441877	Affymetrix	1	BCS3	PCS2
GSM441878	Affymetrix	1	BCS4	PCS4
GSM441879	Affymetrix	1	tie	tie
GSM441880	Affymetrix	1	tie	tie
GSM441881	Affymetrix	1	BCS3	PCS3
GSM441882	Affymetrix	1	BCS4	PCS4
GSM441883	Affymetrix	1	BCS1	PCS1
GSM441885	Affymetrix	1	BCS4	PCS3
GSM441886	Affymetrix	1	BCS3	PCS3
GSM441887	Affymetrix	1	BCS4	PCS4
GSM441888	Affymetrix	1	BCS2	PCS3
GSM441889	Affymetrix	1	BCS4	PCS4
GSM441890	Affymetrix	1	BCS3	tie
GSM441891	Affymetrix	1	tie	tie
GSM441892	Affymetrix	1	BCS5	PCS1
GSM441893	Affymetrix	1	BCS5	tie
GSM441894	Affymetrix	1	tie	PCS3
GSM441895	Affymetrix	1	BCS3	PCS3
GSM441896	Affymetrix	1	BCS1	PCS3
GSM441897	Affymetrix	1	BCS3	PCS2
GSM441898	Affymetrix	1	BCS3	PCS3
GSM441899	Affymetrix	1	BCS4	tie
GSM441900	Affymetrix	1	BCS1	PCS3
GSM441901	Affymetrix	1	BCS3	PCS2
GSM441902	Affymetrix	1	BCS4	PCS4
GSM441903	Affymetrix	1	BCS3	tie
GSM441904	Affymetrix	1	BCS3	tie
GSM441905	Affymetrix	1	BCS3	tie
GSM441906	Affymetrix	1	tie	PCS2
GSM441907	Affymetrix	1	tie	PCS1
GSM441908	Affymetrix	1	BCS4	tie
GSM441909	Affymetrix	1	tie	tie
GSM441910	Affymetrix	1	tie	PCS4
GSM441911	Affymetrix	1	BCS3	PCS3
GSM441912	Affymetrix	1	BCS3	PCS3
GSM441913	Affymetrix	1	BCS4	tie
GSM441914	Affymetrix	1	BCS4	PCS3
GSM441915	Affymetrix	1	BCS5	PCS1
GSM441916	Affymetrix	1	BCS4	PCS4
GSM441917	Affymetrix	1	BCS4	tie
GSM441918	Affymetrix	1	BCS4	PCS4
GSM441919	Affymetrix	1	BCS3	PCS3
GSM441920	Affymetrix	1	BCS4	PCS4
GSM441921	Affymetrix	1	BCS3	PCS3
GSM505327	Affymetrix	1	BCS3	PCS4
GSM505328	Affymetrix	1	BCS4	PCS4
GSM505329	Affymetrix	1	BCS3	PCS2
GSM505330	Affymetrix	1	BCS4	PCS2
GSM505334	Affymetrix	1	BCS3	PCS2
GSM505337	Affymetrix	1	BCS3	PCS2
GSM505338	Affymetrix	1	BCS4	tie
GSM505339	Affymetrix	1	BCS3	PCS2
GSM505346	Affymetrix	1	BCS3	PCS2
GSM505347	Affymetrix	1	BCS4	PCS4
GSM505348	Affymetrix	1	BCS3	PCS2
GSM505352	Affymetrix	1	BCS4	PCS4
GSM505353	Affymetrix	1	BCS3	PCS2
GSM505354	Affymetrix	1	BCS4	tie
GSM505355	Affymetrix	1	BCS4	tie
GSM505361	Affymetrix	1	BCS4	PCS4
GSM505362	Affymetrix	1	BCS4	tie
GSM505363	Affymetrix	1	BCS3	PCS2
GSM505364	Affymetrix	1	BCS4	PCS4
GSM505365	Affymetrix	1	BCS4	PCS4
GSM505366	Affymetrix	1	BCS4	PCS4
GSM505367	Affymetrix	1	BCS3	PCS3
GSM505368	Affymetrix	1	BCS4	PCS4
GSM505371	Affymetrix	1	BCS4	PCS4
GSM505374	Affymetrix	1	BCS3	PCS2
GSM505375	Affymetrix	1	BCS4	tie
GSM505378	Affymetrix	1	BCS3	PCS2
GSM505379	Affymetrix	1	BCS3	PCS2
GSM505382	Affymetrix	1	BCS4	PCS4
GSM505383	Affymetrix	1	BCS4	PCS4
GSM505384	Affymetrix	1	BCS4	PCS3
GSM505385	Affymetrix	1	BCS4	tie
GSM505388	Affymetrix	1	BCS3	PCS2
GSM505389	Affymetrix	1	BCS3	PCS2
GSM505390	Affymetrix	1	BCS3	PCS3
GSM505391	Affymetrix	1	BCS3	PCS3
GSM505392	Affymetrix	1	BCS4	PCS2
GSM505393	Affymetrix	1	BCS3	tie
GSM505394	Affymetrix	1	BCS3	PCS2
GSM505395	Affymetrix	1	BCS3	PCS2
GSM505396	Affymetrix	1	BCS4	tie
GSM505397	Affymetrix	1	BCS4	tie
GSM505398	Affymetrix	1	BCS3	PCS2
GSM505399	Affymetrix	1	BCS3	PCS2
GSM505402	Affymetrix	1	BCS4	tie
GSM505403	Affymetrix	1	BCS4	tie
GSM505404	Affymetrix	1	BCS4	PCS2
GSM505405	Affymetrix	1	BCS4	PCS2
GSM505406	Affymetrix	1	BCS4	PCS4
GSM505407	Affymetrix	1	BCS4	PCS4
GSM505408	Affymetrix	1	BCS3	PCS2
GSM505409	Affymetrix	1	BCS3	PCS2
GSM505410	Affymetrix	1	BCS3	PCS2
GSM505412	Affymetrix	1	BCS5	PCS1
GSM505414	Affymetrix	1	BCS3	PCS4
GSM505415	Affymetrix	1	BCS4	PCS4
GSM505420	Affymetrix	1	BCS3	PCS2
GSM505422	Affymetrix	1	BCS4	PCS4
GSM505424	Affymetrix	1	BCS4	tie
GSM505426	Affymetrix	1	BCS4	PCS4
GSM505427	Affymetrix	1	BCS3	PCS3
GSM505429	Affymetrix	1	BCS4	tie
GSM505430	Affymetrix	1	BCS3	PCS2
GSM505431	Affymetrix	1	BCS3	PCS2
GSM505433	Affymetrix	1	BCS4	tie
GSM505436	Affymetrix	1	BCS2	PCS3
GSM505441	Affymetrix	1	BCS3	PCS2
GSM505442	Affymetrix	1	BCS3	PCS3
GSM505443	Affymetrix	1	BCS4	tie
GSM505444	Affymetrix	1	BCS3	PCS2
GSM505446	Affymetrix	1	BCS4	tie
GSM505448	Affymetrix	1	BCS4	PCS1
GSM505449	Affymetrix	1	BCS4	PCS3
GSM505451	Affymetrix	1	BCS4	PCS4
GSM505452	Affymetrix	1	BCS4	PCS4
GSM505453	Affymetrix	1	BCS3	PCS3
GSM505455	Affymetrix	1	BCS3	PCS3
GSM505456	Affymetrix	1	BCS4	PCS4
GSM505457	Affymetrix	1	BCS3	PCS2
GSM505458	Affymetrix	1	BCS5	PCS1
GSM505461	Affymetrix	1	BCS3	PCS3
GSM505463	Affymetrix	1	BCS3	PCS3
GSM505464	Affymetrix	1	BCS4	PCS4
GSM505465	Affymetrix	1	BCS4	PCS4
GSM505468	Affymetrix	1	BCS3	tie
GSM505469	Affymetrix	1	BCS3	PCS2
GSM505471	Affymetrix	1	BCS3	PCS2
GSM505472	Affymetrix	1	BCS4	PCS4
GSM505473	Affymetrix	1	BCS3	PCS3
GSM505474	Affymetrix	1	BCS3	PCS2
GSM505477	Affymetrix	1	BCS4	PCS4
GSM505479	Affymetrix	1	BCS3	PCS4
GSM505480	Affymetrix	1	BCS4	PCS2
GSM505481	Affymetrix	1	BCS4	PCS3
GSM505482	Affymetrix	1	BCS3	PCS1
GSM505483	Affymetrix	1	BCS3	PCS3
GSM505484	Affymetrix	1	BCS4	PCS4
GSM505485	Affymetrix	1	BCS4	PCS4
GSM505486	Affymetrix	1	BCS3	PCS2
GSM505488	Affymetrix	1	BCS4	PCS4
GSM505494	Affymetrix	1	BCS3	PCS2
GSM505501	Affymetrix	1	BCS4	tie
GSM505502	Affymetrix	1	tie	PCS1
GSM505506	Affymetrix	1	BCS4	PCS4
GSM505508	Affymetrix	1	BCS5	PCS1
GSM505509	Affymetrix	1	BCS4	PCS4
GSM505510	Affymetrix	1	BCS4	PCS3
GSM505512	Affymetrix	1	BCS4	tie
GSM505513	Affymetrix	1	BCS2	PCS3
GSM505515	Affymetrix	1	BCS3	tie
GSM505517	Affymetrix	1	BCS5	PCS1
GSM505518	Affymetrix	1	tie	PCS3
GSM505519	Affymetrix	1	BCS3	PCS2
GSM505520	Affymetrix	1	BCS5	PCS1
GSM505522	Affymetrix	1	BCS4	tie
GSM505523	Affymetrix	1	BCS5	PCS1
GSM505524	Affymetrix	1	BCS1	PCS3
GSM505525	Affymetrix	1	BCS4	PCS3
GSM505526	Affymetrix	1	tie	PCS3
GSM505529	Affymetrix	1	BCS4	PCS4
GSM505530	Affymetrix	1	BCS4	PCS4
GSM505532	Affymetrix	1	BCS4	PCS4
GSM505534	Affymetrix	1	tie	PCS3
GSM505538	Affymetrix	1	BCS5	PCS3
GSM505539	Affymetrix	1	BCS5	PCS1
GSM505542	Affymetrix	1	BCS3	tie
GSM505544	Affymetrix	1	BCS5	PCS1
GSM505547	Affymetrix	1	BCS3	PCS2
GSM505549	Affymetrix	1	BCS5	PCS1
GSM505550	Affymetrix	1	BCS4	PCS4
GSM505551	Affymetrix	1	BCS4	PCS4
GSM505556	Affymetrix	1	BCS4	PCS4
GSM505557	Affymetrix	1	BCS4	tie
GSM505559	Affymetrix	1	BCS3	PCS3
GSM505560	Affymetrix	1	BCS3	PCS3
GSM505565	Affymetrix	1	BCS4	PCS4
GSM505567	Affymetrix	1	BCS4	tie
GSM505568	Affymetrix	1	tie	PCS3
GSM505569	Affymetrix	1	BCS4	tie
GSM505571	Affymetrix	1	BCS3	PCS3
GSM505576	Affymetrix	1	BCS4	PCS4
GSM505578	Affymetrix	1	BCS4	tie
GSM505579	Affymetrix	1	BCS4	PCS4
GSM505581	Affymetrix	1	BCS4	tie
GSM505582	Affymetrix	1	BCS3	PCS3
GSM505585	Affymetrix	1	BCS3	PCS3
GSM505586	Affymetrix	1	BCS1	PCS1
GSM505587	Affymetrix	1	BCS4	PCS4
GSM505589	Affymetrix	1	BCS4	PCS4
GSM505590	Affymetrix	1	BCS4	PCS2
GSM505591	Affymetrix	1	BCS3	PCS2
GSM505593	Affymetrix	1	BCS3	PCS2
GSM505594	Affymetrix	1	tie	PCS3
GSM505595	Affymetrix	1	BCS4	PCS4
GSM505596	Affymetrix	1	BCS3	PCS2
GSM505597	Affymetrix	1	BCS4	tie
GSM505598	Affymetrix	1	BCS4	PCS4
GSM505599	Affymetrix	1	BCS5	tie
GSM505600	Affymetrix	1	BCS4	tie
GSM505601	Affymetrix	1	BCS4	PCS3
GSM505602	Affymetrix	1	BCS3	PCS3
GSM505603	Affymetrix	1	BCS5	PCS1
GSM505604	Affymetrix	1	BCS4	PCS2
GSM505605	Affymetrix	1	BCS3	PCS2
GSM508013	Affymetrix	1	BCS5	PCS1
GSM508015	Affymetrix	1	BCS4	tie
GSM508016	Affymetrix	1	BCS4	PCS4
GSM508020	Affymetrix	1	BCS5	tie
GSM508021	Affymetrix	1	BCS3	PCS2
GSM508023	Affymetrix	1	BCS4	PCS4
GSM508024	Affymetrix	1	BCS4	tie
GSM508026	Affymetrix	1	BCS4	tie
GSM508027	Affymetrix	1	BCS4	PCS2
GSM508028	Affymetrix	1	BCS3	PCS2
GSM508030	Affymetrix	1	BCS3	PCS2
GSM508031	Affymetrix	1	BCS3	PCS2
GSM508032	Affymetrix	1	BCS5	tie
GSM508033	Affymetrix	1	BCS3	PCS4
GSM508034	Affymetrix	1	BCS3	PCS4
GSM508036	Affymetrix	1	BCS3	PCS2
GSM508037	Affymetrix	1	BCS3	PCS2
GSM508038	Affymetrix	1	BCS3	PCS3
GSM508039	Affymetrix	1	BCS3	PCS2
GSM508041	Affymetrix	1	BCS3	PCS3
GSM508044	Affymetrix	1	BCS3	tie
GSM508045	Affymetrix	1	BCS3	PCS3
GSM508046	Affymetrix	1	BCS4	PCS4
GSM508048	Affymetrix	1	BCS4	PCS4
GSM508050	Affymetrix	1	BCS3	PCS2
GSM508051	Affymetrix	1	BCS4	PCS4
GSM508053	Affymetrix	1	BCS4	PCS4
GSM508055	Affymetrix	1	BCS3	PCS2
GSM508057	Affymetrix	1	BCS3	PCS3
GSM508059	Affymetrix	1	BCS4	PCS2
GSM508062	Affymetrix	1	BCS4	PCS2
GSM508065	Affymetrix	1	BCS3	PCS2
GSM508067	Affymetrix	1	tie	PCS3
GSM508070	Affymetrix	1	BCS3	PCS3
GSM508073	Affymetrix	1	BCS5	PCS1
GSM508075	Affymetrix	1	BCS5	PCS1
GSM508076	Affymetrix	1	BCS4	tie
GSM508077	Affymetrix	1	BCS3	PCS2
GSM508078	Affymetrix	1	BCS5	PCS1
GSM508079	Affymetrix	1	tie	PCS2
GSM508081	Affymetrix	1	BCS4	tie
GSM508082	Affymetrix	1	BCS4	PCS2
GSM508083	Affymetrix	1	BCS4	PCS4
GSM508084	Affymetrix	1	BCS4	PCS4
GSM508088	Affymetrix	1	BCS4	PCS4
GSM508092	Affymetrix	1	BCS3	PCS2
GSM508094	Affymetrix	1	BCS3	PCS3
GSM508095	Affymetrix	1	BCS3	PCS2
GSM508098	Affymetrix	1	BCS4	PCS4
GSM508100	Affymetrix	1	tie	PCS3
GSM508101	Affymetrix	1	BCS5	PCS1
GSM508102	Affymetrix	1	BCS5	PCS1
GSM508105	Affymetrix	1	BCS3	PCS3
GSM508107	Affymetrix	1	BCS3	PCS2
GSM508108	Affymetrix	1	BCS4	PCS2
GSM508109	Affymetrix	1	BCS5	PCS1
GSM508110	Affymetrix	1	BCS5	PCS1
GSM508112	Affymetrix	1	BCS3	PCS4
GSM508117	Affymetrix	1	BCS3	PCS2
GSM508118	Affymetrix	1	BCS1	PCS3
GSM508119	Affymetrix	1	tie	PCS3
GSM508120	Affymetrix	1	BCS3	PCS2
GSM508121	Affymetrix	1	BCS4	PCS4
GSM508122	Affymetrix	1	BCS4	PCS4
GSM508123	Affymetrix	1	BCS4	PCS4
GSM508124	Affymetrix	1	BCS4	PCS4
GSM508125	Affymetrix	1	BCS4	PCS4
GSM508126	Affymetrix	1	BCS4	tie
GSM508127	Affymetrix	1	BCS3	PCS2
GSM508128	Affymetrix	1	BCS4	PCS4
GSM508129	Affymetrix	1	BCS4	PCS4
GSM508130	Affymetrix	1	BCS3	PCS3
GSM508133	Affymetrix	1	BCS4	PCS4
GSM508135	Affymetrix	1	BCS3	PCS3
GSM508136	Affymetrix	1	BCS3	PCS3
GSM508140	Affymetrix	1	tie	PCS3
GSM508142	Affymetrix	1	BCS4	PCS4
GSM508143	Affymetrix	1	BCS4	PCS4
GSM508145	Affymetrix	1	BCS3	PCS2
GSM508147	Affymetrix	1	BCS2	PCS2
GSM508149	Affymetrix	1	BCS3	PCS3
GSM508150	Affymetrix	1	BCS4	PCS3
GSM508155	Affymetrix	1	BCS4	tie
GSM508159	Affymetrix	1	BCS1	PCS3
GSM508164	Affymetrix	1	tie	PCS1
GSM508167	Affymetrix	1	BCS5	PCS1
GSM508168	Affymetrix	1	BCS4	PCS2
GSM508169	Affymetrix	1	BCS3	PCS3
GSM508172	Affymetrix	1	BCS3	PCS2
GSM508175	Affymetrix	1	BCS3	tie
GSM508177	Affymetrix	1	BCS3	PCS1
GSM508180	Affymetrix	1	BCS4	tie
GSM508181	Affymetrix	1	BCS3	PCS2
GSM508184	Affymetrix	1	BCS4	PCS4
GSM508185	Affymetrix	1	BCS3	tie
GSM508186	Affymetrix	1	BCS4	PCS4
GSM508187	Affymetrix	1	BCS4	PCS4
GSM508189	Affymetrix	1	BCS3	PCS2
GSM549235	Affymetrix	1	BCS5	PCS1
GSM549239	Affymetrix	1	tie	PCS3
GSM549240	Affymetrix	1	BCS3	PCS2
GSM549241	Affymetrix	1	BCS4	PCS1
GSM549243	Affymetrix	1	BCS5	PCS1
GSM549247	Affymetrix	1	BCS3	PCS2
GSM549258	Affymetrix	1	BCS4	PCS3
GSM549259	Affymetrix	1	BCS4	PCS1
GSM549261	Affymetrix	1	BCS4	PCS4
GSM549264	Affymetrix	1	BCS3	PCS3
GSM549266	Affymetrix	1	BCS4	tie
GSM549268	Affymetrix	1	BCS4	tie
GSM549269	Affymetrix	1	BCS4	PCS4
GSM549270	Affymetrix	1	BCS4	PCS2
GSM549272	Affymetrix	1	BCS4	PCS4
GSM549274	Affymetrix	1	BCS4	PCS4
GSM549275	Affymetrix	1	BCS4	PCS4
GSM549276	Affymetrix	1	BCS3	PCS2
GSM549277	Affymetrix	1	BCS4	tie
GSM549279	Affymetrix	1	BCS4	PCS2
GSM549280	Affymetrix	1	BCS3	PCS2
GSM549281	Affymetrix	1	BCS4	tie
GSM549283	Affymetrix	1	BCS4	PCS4
GSM549284	Affymetrix	1	BCS3	PCS2
GSM549285	Affymetrix	1	BCS4	tie
GSM549286	Affymetrix	1	BCS4	PCS2
GSM549288	Affymetrix	1	BCS4	tie
GSM549292	Affymetrix	1	BCS4	PCS4
GSM549293	Affymetrix	1	BCS3	PCS2
GSM549294	Affymetrix	1	BCS4	PCS2
GSM549295	Affymetrix	1	BCS4	PCS4
GSM549297	Affymetrix	1	BCS4	PCS4
GSM549299	Affymetrix	1	BCS4	PCS4
GSM549300	Affymetrix	1	BCS3	PCS2
GSM549301	Affymetrix	1	BCS4	PCS4
GSM549302	Affymetrix	1	BCS4	PCS2
GSM549304	Affymetrix	1	BCS3	PCS2
GSM549305	Affymetrix	1	BCS4	PCS4
GSM549306	Affymetrix	1	BCS3	PCS2
GSM549307	Affymetrix	1	BCS3	PCS2
GSM549308	Affymetrix	1	BCS4	PCS3
GSM590841	Affymetrix	1	BCS4	tie
GSM590843	Affymetrix	1	BCS3	PCS2
GSM590844	Affymetrix	1	BCS3	PCS2
GSM590845	Affymetrix	1	BCS3	PCS2
GSM590846	Affymetrix	1	BCS4	PCS1
GSM590847	Affymetrix	1	BCS4	tie
GSM590849	Affymetrix	1	tie	PCS3
GSM590854	Affymetrix	1	BCS4	PCS4
GSM590856	Affymetrix	1	BCS4	PCS3
GSM590857	Affymetrix	1	BCS4	tie
GSM590859	Affymetrix	1	BCS4	PCS4
GSM590861	Affymetrix	1	BCS5	PCS1
GSM590863	Affymetrix	1	BCS3	PCS2
GSM590865	Affymetrix	1	BCS3	PCS2
GSM590866	Affymetrix	1	BCS4	PCS2
GSM590868	Affymetrix	1	BCS3	PCS2
GSM590872	Affymetrix	1	BCS4	PCS4
GSM590875	Affymetrix	1	BCS3	PCS3
GSM590876	Affymetrix	1	BCS4	tie
GSM590878	Affymetrix	1	BCS3	PCS2
GSM590881	Affymetrix	1	BCS3	PCS3
GSM590882	Affymetrix	1	tie	PCS3
GSM590883	Affymetrix	1	BCS4	PCS4
GSM590887	Affymetrix	1	BCS4	PCS4
GSM590888	Affymetrix	1	BCS4	tie
GSM590891	Affymetrix	1	BCS3	PCS2
GSM590892	Affymetrix	1	BCS3	PCS2
GSM590893	Affymetrix	1	BCS4	tie
GSM590895	Affymetrix	1	BCS3	PCS2
GSM590897	Affymetrix	1	BCS4	PCS4
GSM590899	Affymetrix	1	BCS4	PCS3
GSM590900	Affymetrix	1	BCS3	tie
GSM615096	Affymetrix	1	BCS3	PCS2
GSM615097	Affymetrix	1	BCS5	PCS1
GSM615100	Affymetrix	1	BCS4	PCS1
GSM615103	Affymetrix	1	BCS4	tie
GSM615105	Affymetrix	1	BCS3	PCS2
GSM615108	Affymetrix	1	BCS3	PCS2
GSM615114	Affymetrix	1	BCS4	PCS4
GSM615119	Affymetrix	1	BCS5	PCS1
GSM615120	Affymetrix	1	BCS4	PCS4
GSM615121	Affymetrix	1	BCS3	PCS2
GSM615122	Affymetrix	1	BCS4	PCS4
GSM615123	Affymetrix	1	BCS3	PCS3
GSM615124	Affymetrix	1	BCS3	tie
GSM615125	Affymetrix	1	BCS4	PCS3
GSM615126	Affymetrix	1	BCS4	PCS4
GSM615127	Affymetrix	1	BCS4	tie
GSM615128	Affymetrix	1	tie	tie
GSM615129	Affymetrix	1	tie	tie
GSM615131	Affymetrix	1	BCS4	tie
GSM615132	Affymetrix	1	BCS4	PCS4
GSM615133	Affymetrix	1	BCS4	PCS4
GSM615134	Affymetrix	1	tie	PCS1
GSM615138	Affymetrix	1	BCS5	PCS1
GSM615142	Affymetrix	1	BCS4	tie
GSM615144	Affymetrix	1	BCS4	PCS2
GSM615147	Affymetrix	1	BCS4	tie
GSM615150	Affymetrix	1	BCS4	PCS4
GSM615153	Affymetrix	1	BCS3	tie
GSM615155	Affymetrix	1	BCS3	PCS3
GSM615157	Affymetrix	1	tie	PCS3
GSM615158	Affymetrix	1	BCS4	PCS4
GSM615161	Affymetrix	1	BCS4	PCS2
GSM615162	Affymetrix	1	BCS4	PCS4
GSM615163	Affymetrix	1	BCS3	PCS2
GSM615165	Affymetrix	1	tie	PCS3
GSM615166	Affymetrix	1	BCS5	PCS1
GSM615167	Affymetrix	1	BCS5	PCS1
GSM615168	Affymetrix	1	BCS5	PCS1
GSM615169	Affymetrix	1	BCS5	PCS1
GSM615170	Affymetrix	1	BCS5	PCS4
GSM615172	Affymetrix	1	BCS4	PCS4
GSM615173	Affymetrix	1	BCS4	PCS1
GSM615174	Affymetrix	1	BCS3	PCS2
GSM615176	Affymetrix	1	BCS5	PCS1
GSM615177	Affymetrix	1	BCS4	PCS4
GSM615179	Affymetrix	1	BCS4	PCS4
GSM615180	Affymetrix	1	BCS4	PCS4
GSM615183	Affymetrix	1	BCS4	tie
GSM615186	Affymetrix	1	BCS4	PCS4
GSM615187	Affymetrix	1	BCS4	PCS4
GSM615188	Affymetrix	1	BCS3	PCS2
GSM615192	Affymetrix	1	BCS4	PCS4
GSM615196	Affymetrix	1	BCS3	PCS2
GSM615198	Affymetrix	1	BCS3	PCS4
GSM615199	Affymetrix	1	BCS4	tie
GSM615200	Affymetrix	1	BCS3	PCS2
GSM615201	Affymetrix	1	BCS3	PCS2
GSM615202	Affymetrix	1	BCS3	PCS3
GSM615203	Affymetrix	1	BCS4	PCS2
GSM615204	Affymetrix	1	BCS4	PCS4
GSM615205	Affymetrix	1	BCS3	PCS2
GSM615206	Affymetrix	1	BCS3	PCS2
GSM615207	Affymetrix	1	BCS4	PCS4
GSM615208	Affymetrix	1	BCS4	PCS4
GSM615210	Affymetrix	1	BCS4	PCS4
GSM615214	Affymetrix	1	BCS4	PCS2
GSM615216	Affymetrix	1	BCS3	PCS2
GSM615217	Affymetrix	1	BCS4	PCS4
GSM615219	Affymetrix	1	BCS3	PCS2
GSM615220	Affymetrix	1	BCS4	PCS2
GSM615221	Affymetrix	1	BCS3	PCS2
GSM615222	Affymetrix	1	BCS4	tie
GSM615224	Affymetrix	1	BCS4	tie
GSM615227	Affymetrix	1	BCS3	PCS2
GSM615228	Affymetrix	1	BCS4	PCS4
GSM615230	Affymetrix	1	BCS3	PCS2
GSM615231	Affymetrix	1	BCS4	PCS4
GSM615232	Affymetrix	1	BCS4	PCS4
GSM615233	Affymetrix	1	BCS5	PCS1
GSM615234	Affymetrix	1	BCS3	PCS2
GSM615235	Affymetrix	1	BCS3	PCS2
GSM615236	Affymetrix	1	BCS4	PCS2
GSM615237	Affymetrix	1	BCS4	PCS4
GSM615238	Affymetrix	1	BCS4	PCS2
GSM615239	Affymetrix	1	BCS4	PCS3
GSM615241	Affymetrix	1	BCS4	PCS4
GSM615243	Affymetrix	1	BCS4	PCS2
GSM615245	Affymetrix	1	BCS4	PCS4
GSM615246	Affymetrix	1	BCS4	tie
GSM615247	Affymetrix	1	BCS4	PCS4
GSM615249	Affymetrix	1	BCS3	PCS2
GSM615252	Affymetrix	1	BCS3	tie
GSM615253	Affymetrix	1	BCS4	PCS4
GSM615254	Affymetrix	1	BCS4	PCS4
GSM615256	Affymetrix	1	BCS3	PCS2
GSM615257	Affymetrix	1	BCS5	PCS1
GSM615258	Affymetrix	1	BCS5	PCS1
GSM615259	Affymetrix	1	BCS3	PCS2
GSM615260	Affymetrix	1	tie	PCS3
GSM615261	Affymetrix	1	BCS3	PCS2
GSM615262	Affymetrix	1	BCS5	PCS1
GSM615265	Affymetrix	1	BCS4	PCS4
GSM615266	Affymetrix	1	BCS4	PCS4
GSM615267	Affymetrix	1	BCS3	PCS2
GSM615268	Affymetrix	1	BCS5	tie
GSM615269	Affymetrix	1	BCS3	PCS3
GSM615272	Affymetrix	1	BCS4	PCS3
GSM615273	Affymetrix	1	BCS4	PCS4
GSM615277	Affymetrix	1	BCS4	PCS4
GSM615278	Affymetrix	1	BCS4	PCS4
GSM615279	Affymetrix	1	BCS3	PCS2
GSM615280	Affymetrix	1	BCS4	PCS3
GSM615281	Affymetrix	1	BCS3	PCS2
GSM615282	Affymetrix	1	BCS3	PCS2
GSM615283	Affymetrix	1	BCS3	PCS3
GSM615285	Affymetrix	1	BCS4	PCS4
GSM615289	Affymetrix	1	BCS3	PCS2
GSM615292	Affymetrix	1	BCS4	PCS4
GSM615294	Affymetrix	1	BCS4	PCS3
GSM615295	Affymetrix	1	BCS5	PCS1
GSM615296	Affymetrix	1	BCS4	PCS4
GSM615297	Affymetrix	1	tie	PCS3
GSM615298	Affymetrix	1	BCS4	tie
GSM615299	Affymetrix	1	BCS4	PCS1
GSM615302	Affymetrix	1	BCS3	tie
GSM615304	Affymetrix	1	BCS3	PCS2
GSM615305	Affymetrix	1	BCS4	tie
GSM615306	Affymetrix	1	BCS5	PCS1
GSM615308	Affymetrix	1	BCS3	PCS2
GSM615309	Affymetrix	1	BCS3	PCS2
GSM615311	Affymetrix	1	BCS3	PCS2
GSM615313	Affymetrix	1	BCS5	tie
GSM615314	Affymetrix	1	BCS4	PCS4
GSM615316	Affymetrix	1	BCS4	PCS4
GSM615318	Affymetrix	1	BCS4	PCS4
GSM615328	Affymetrix	1	BCS4	PCS4
GSM615329	Affymetrix	1	BCS4	tie
GSM615330	Affymetrix	1	tie	PCS2
GSM615331	Affymetrix	1	BCS3	PCS3
GSM615332	Affymetrix	1	BCS3	PCS3
GSM615337	Affymetrix	1	BCS4	PCS4
GSM615339	Affymetrix	1	BCS4	tie
GSM615341	Affymetrix	1	BCS4	tie
GSM615343	Affymetrix	1	BCS3	PCS3
GSM615345	Affymetrix	1	BCS3	PCS2
GSM615349	Affymetrix	1	BCS4	PCS4
GSM615350	Affymetrix	1	BCS3	PCS2
GSM615351	Affymetrix	1	BCS4	tie
GSM615352	Affymetrix	1	BCS4	PCS4
GSM615353	Affymetrix	1	BCS3	PCS2
GSM615355	Affymetrix	1	BCS4	tie
GSM615356	Affymetrix	1	BCS4	PCS3
GSM615358	Affymetrix	1	BCS3	PCS4
GSM615360	Affymetrix	1	BCS3	PCS3
GSM615362	Affymetrix	1	BCS4	PCS4
GSM615365	Affymetrix	1	BCS4	PCS4
GSM615366	Affymetrix	1	BCS4	PCS2
GSM615367	Affymetrix	1	BCS3	PCS2
GSM615370	Affymetrix	1	BCS3	PCS2
GSM615373	Affymetrix	1	tie	PCS3
GSM615374	Affymetrix	1	BCS4	PCS4
GSM615377	Affymetrix	1	BCS3	PCS2
GSM615381	Affymetrix	1	BCS4	tie
GSM615383	Affymetrix	1	BCS4	PCS4
GSM615386	Affymetrix	1	BCS5	tie
GSM615388	Affymetrix	1	BCS4	tie
GSM615389	Affymetrix	1	BCS4	PCS3
GSM615391	Affymetrix	1	BCS3	PCS2
GSM615395	Affymetrix	1	BCS5	tie
GSM615398	Affymetrix	1	BCS3	PCS2
GSM615399	Affymetrix	1	BCS4	PCS3
GSM615400	Affymetrix	1	BCS4	PCS4
GSM615401	Affymetrix	1	BCS3	PCS2
GSM615402	Affymetrix	1	BCS4	PCS4
GSM615404	Affymetrix	1	BCS3	PCS2
GSM615631	Affymetrix	1	BCS4	tie
GSM615633	Affymetrix	1	BCS3	PCS2
GSM615634	Affymetrix	1	BCS3	PCS2
GSM615635	Affymetrix	1	BCS3	PCS2
GSM615636	Affymetrix	1	BCS4	tie
GSM615638	Affymetrix	1	tie	PCS3
GSM615642	Affymetrix	1	BCS4	PCS4
GSM615645	Affymetrix	1	BCS4	tie
GSM615646	Affymetrix	1	BCS4	tie
GSM615647	Affymetrix	1	BCS4	PCS4
GSM615650	Affymetrix	1	tie	tie
GSM615652	Affymetrix	1	BCS3	PCS2
GSM615653	Affymetrix	1	BCS3	PCS2
GSM615654	Affymetrix	1	BCS4	PCS2
GSM615655	Affymetrix	1	BCS3	PCS2
GSM615659	Affymetrix	1	BCS4	PCS4
GSM615662	Affymetrix	1	BCS3	PCS2
GSM615663	Affymetrix	1	BCS3	PCS3
GSM615665	Affymetrix	1	BCS3	PCS2
GSM615668	Affymetrix	1	tie	PCS3
GSM615669	Affymetrix	1	BCS3	PCS3
GSM615670	Affymetrix	1	BCS4	PCS4
GSM615673	Affymetrix	1	BCS4	tie
GSM615675	Affymetrix	1	BCS4	tie
GSM615678	Affymetrix	1	BCS3	PCS2
GSM615679	Affymetrix	1	BCS3	PCS2
GSM615682	Affymetrix	1	BCS3	PCS2
GSM615683	Affymetrix	1	BCS4	PCS4
GSM615685	Affymetrix	1	BCS4	PCS4
GSM615686	Affymetrix	1	BCS4	PCS2
GSM615688	Affymetrix	1	BCS3	PCS2
GSM615690	Affymetrix	1	BCS4	PCS2
GSM615692	Affymetrix	1	BCS4	tie
GSM615693	Affymetrix	1	BCS3	PCS2
GSM615697	Affymetrix	1	BCS4	PCS4
GSM615698	Affymetrix	1	BCS4	PCS4
GSM615700	Affymetrix	1	BCS4	PCS2
GSM615702	Affymetrix	1	BCS3	PCS2
GSM615703	Affymetrix	1	BCS4	PCS3
GSM615704	Affymetrix	1	BCS4	PCS3
GSM615705	Affymetrix	1	BCS4	PCS2
GSM615707	Affymetrix	1	BCS4	PCS4
GSM615708	Affymetrix	1	BCS3	PCS2
GSM615709	Affymetrix	1	BCS3	PCS2
GSM615710	Affymetrix	1	BCS4	tie
GSM615711	Affymetrix	1	BCS4	PCS4
GSM615713	Affymetrix	1	BCS4	tie
GSM615717	Affymetrix	1	BCS5	tie
GSM615718	Affymetrix	1	BCS4	tie
GSM615719	Affymetrix	1	BCS4	PCS4
GSM615720	Affymetrix	1	BCS4	PCS2
GSM615721	Affymetrix	1	BCS4	PCS4
GSM615722	Affymetrix	1	BCS4	PCS4
GSM615723	Affymetrix	1	BCS3	PCS2
GSM615724	Affymetrix	1	BCS4	tie
GSM615725	Affymetrix	1	BCS3	PCS2
GSM615726	Affymetrix	1	BCS3	PCS2
GSM615729	Affymetrix	1	BCS4	tie
GSM615731	Affymetrix	1	BCS3	PCS3
GSM615734	Affymetrix	1	BCS4	PCS4
GSM615735	Affymetrix	1	BCS3	tie
GSM615736	Affymetrix	1	BCS3	PCS2
GSM615738	Affymetrix	1	BCS4	PCS4
GSM615740	Affymetrix	1	BCS4	tie
GSM615743	Affymetrix	1	BCS3	PCS2
GSM615745	Affymetrix	1	BCS4	PCS4
GSM615747	Affymetrix	1	BCS4	PCS3
GSM615749	Affymetrix	1	BCS3	PCS2
GSM615750	Affymetrix	1	BCS4	PCS2
GSM615751	Affymetrix	1	BCS3	tie
GSM615752	Affymetrix	1	BCS4	PCS4
GSM615753	Affymetrix	1	BCS3	PCS2
GSM615755	Affymetrix	1	BCS4	PCS2
GSM615756	Affymetrix	1	BCS4	PCS4
GSM615758	Affymetrix	1	BCS4	PCS4
GSM615759	Affymetrix	1	BCS4	PCS4
GSM615760	Affymetrix	1	BCS4	PCS2
GSM615761	Affymetrix	1	BCS5	PCS1
GSM615766	Affymetrix	1	BCS5	PCS1
GSM615768	Affymetrix	1	BCS4	PCS4
GSM615770	Affymetrix	1	BCS5	PCS1
GSM615772	Affymetrix	1	tie	PCS1
GSM615775	Affymetrix	1	BCS3	PCS3
GSM615777	Affymetrix	1	BCS3	PCS1
GSM615778	Affymetrix	1	BCS3	PCS2
GSM615781	Affymetrix	1	tie	tie
GSM615783	Affymetrix	1	BCS4	tie
GSM615784	Affymetrix	1	BCS5	PCS1
GSM615788	Affymetrix	1	BCS3	PCS3
GSM615789	Affymetrix	1	BCS3	PCS2
GSM615790	Affymetrix	1	BCS3	PCS2
GSM615791	Affymetrix	1	BCS4	PCS4
GSM615792	Affymetrix	1	BCS4	PCS2
GSM615795	Affymetrix	1	BCS4	PCS4
GSM615796	Affymetrix	1	BCS3	PCS3
GSM615797	Affymetrix	1	BCS3	tie
GSM615799	Affymetrix	1	BCS3	PCS2
GSM615802	Affymetrix	1	BCS3	PCS2
GSM615807	Affymetrix	1	BCS4	PCS4
GSM615808	Affymetrix	1	BCS4	PCS4
GSM615809	Affymetrix	1	BCS3	PCS2
GSM615810	Affymetrix	1	BCS4	PCS4
GSM615811	Affymetrix	1	BCS3	PCS3
GSM615814	Affymetrix	1	BCS4	PCS4
GSM615816	Affymetrix	1	BCS5	PCS1
GSM615817	Affymetrix	1	BCS5	PCS1
GSM615818	Affymetrix	1	BCS3	PCS2
GSM615819	Affymetrix	1	BCS4	tie
GSM615820	Affymetrix	1	BCS5	PCS1
GSM615821	Affymetrix	1	BCS3	PCS3
GSM615822	Affymetrix	1	BCS3	PCS3
GSM615823	Affymetrix	1	BCS3	PCS4
GSM615824	Affymetrix	1	BCS5	PCS1
GSM615825	Affymetrix	1	BCS3	PCS2
GSM615826	Affymetrix	1	BCS5	PCS1
GSM615828	Affymetrix	1	tie	tie
GSM65340	Affymetrix	1	tie	PCS1
GSM65341	Affymetrix	1	BCS4	PCS2
GSM65342	Affymetrix	1	BCS4	PCS4
GSM65343	Affymetrix	1	tie	PCS1
GSM65344	Affymetrix	1	BCS3	PCS3
GSM65345	Affymetrix	1	BCS4	PCS4
GSM65346	Affymetrix	1	BCS5	PCS1
GSM65347	Affymetrix	1	tie	PCS1
GSM65348	Affymetrix	1	BCS3	tie
GSM65349	Affymetrix	1	BCS4	PCS1
GSM65351	Affymetrix	1	BCS3	tie
GSM65352	Affymetrix	1	BCS3	PCS3
GSM65353	Affymetrix	1	BCS4	PCS4
GSM65354	Affymetrix	1	BCS3	PCS2
GSM65355	Affymetrix	1	BCS5	PCS1
GSM65356	Affymetrix	1	BCS3	PCS3
GSM65357	Affymetrix	1	tie	PCS1
GSM65358	Affymetrix	1	BCS4	tie
GSM65359	Affymetrix	1	BCS4	PCS3
GSM65360	Affymetrix	1	BCS4	PCS4
GSM65361	Affymetrix	1	BCS3	tie
GSM65362	Affymetrix	1	BCS5	PCS1
GSM65363	Affymetrix	1	BCS4	PCS4
GSM65364	Affymetrix	1	BCS3	PCS2
GSM65365	Affymetrix	1	BCS4	PCS4
GSM65366	Affymetrix	1	BCS4	PCS4
GSM65368	Affymetrix	1	BCS4	tie
GSM65369	Affymetrix	1	BCS3	PCS3
GSM65370	Affymetrix	1	BCS3	PCS3
GSM65371	Affymetrix	1	BCS3	PCS2
GSM65372	Affymetrix	1	BCS3	PCS2
GSM65373	Affymetrix	1	BCS3	tie
GSM65374	Affymetrix	1	BCS3	PCS3
GSM65375	Affymetrix	1	BCS4	PCS4
GSM65376	Affymetrix	1	tie	PCS3
GSM65377	Affymetrix	1	BCS3	PCS3
GSM65378	Affymetrix	1	tie	tie
GSM65379	Affymetrix	1	BCS4	PCS4
GSM65820	Affymetrix	1	BCS4	PCS4
GSM65821	Affymetrix	1	BCS4	PCS3
GSM65822	Affymetrix	1	BCS3	PCS3
GSM65823	Affymetrix	1	BCS4	PCS4
GSM65824	Affymetrix	1	tie	PCS1
GSM65826	Affymetrix	1	BCS4	tie
GSM65827	Affymetrix	1	BCS4	PCS4
GSM65828	Affymetrix	1	BCS3	PCS2
GSM65829	Affymetrix	1	tie	PCS3
GSM65830	Affymetrix	1	BCS4	PCS4
GSM65831	Affymetrix	1	BCS3	PCS2
GSM65832	Affymetrix	1	BCS4	PCS4
GSM65833	Affymetrix	1	BCS1	PCS3
GSM65834	Affymetrix	1	BCS3	PCS2
GSM65836	Affymetrix	1	BCS5	tie
GSM65837	Affymetrix	1	BCS4	PCS3
GSM65840	Affymetrix	1	BCS4	tie
GSM65844	Affymetrix	1	BCS4	PCS4
GSM65847	Affymetrix	1	BCS4	PCS4
GSM65848	Affymetrix	1	BCS4	PCS4
GSM65849	Affymetrix	1	BCS4	tie
GSM65851	Affymetrix	1	BCS3	PCS3
GSM65853	Affymetrix	1	BCS4	PCS4
GSM65854	Affymetrix	1	BCS4	tie
GSM65856	Affymetrix	1	BCS3	PCS2
GSM65857	Affymetrix	1	BCS3	PCS2
GSM65858	Affymetrix	1	BCS5	PCS1
GSM65859	Affymetrix	1	BCS5	tie
GSM65860	Affymetrix	1	BCS4	PCS4
GSM65862	Affymetrix	1	BCS4	PCS4
GSM65864	Affymetrix	1	BCS4	PCS4
GSM65867	Affymetrix	1	BCS4	PCS4
GSM65868	Affymetrix	1	BCS3	PCS2
GSM65869	Affymetrix	1	BCS3	PCS2
GSM65871	Affymetrix	1	BCS5	PCS1
GSM65873	Affymetrix	1	BCS4	tie
GSM65875	Affymetrix	1	BCS4	PCS4
GSM65877	Affymetrix	1	BCS4	tie
GSM65880	Affymetrix	1	BCS5	PCS1
GSM79114	Affymetrix	1	BCS4	PCS4
GSM79118	Affymetrix	1	BCS3	PCS3
GSM79119	Affymetrix	1	BCS4	PCS4
GSM79120	Affymetrix	1	BCS3	tie
GSM79121	Affymetrix	1	BCS4	PCS4
GSM79123	Affymetrix	1	BCS3	PCS3
GSM79124	Affymetrix	1	BCS4	PCS4
GSM79125	Affymetrix	1	BCS3	PCS2
GSM79126	Affymetrix	1	BCS4	PCS4
GSM79127	Affymetrix	1	BCS4	PCS4
GSM79128	Affymetrix	1	tie	PCS2
GSM79129	Affymetrix	1	BCS4	PCS4
GSM79130	Affymetrix	1	BCS4	PCS1
GSM79131	Affymetrix	1	tie	PCS3
GSM79132	Affymetrix	1	BCS4	PCS4
GSM79133	Affymetrix	1	BCS4	PCS4
GSM79134	Affymetrix	1	BCS3	PCS3
GSM79135	Affymetrix	1	BCS3	PCS2
GSM79136	Affymetrix	1	BCS4	tie
GSM79137	Affymetrix	1	tie	tie
GSM79139	Affymetrix	1	BCS4	PCS4
GSM79140	Affymetrix	1	BCS4	PCS2
GSM79141	Affymetrix	1	BCS5	PCS1
GSM79142	Affymetrix	1	BCS4	PCS4
GSM79145	Affymetrix	1	BCS5	PCS1
GSM79146	Affymetrix	1	tie	PCS3
GSM79149	Affymetrix	1	BCS4	tie
GSM79150	Affymetrix	1	BCS4	PCS4
GSM79151	Affymetrix	1	BCS3	PCS2
GSM79152	Affymetrix	1	BCS4	PCS4
GSM79153	Affymetrix	1	BCS4	PCS4
GSM79155	Affymetrix	1	BCS3	PCS2
GSM79156	Affymetrix	1	BCS5	PCS1
GSM79157	Affymetrix	1	BCS4	PCS4
GSM79158	Affymetrix	1	BCS5	PCS1
GSM79159	Affymetrix	1	BCS4	tie
GSM79160	Affymetrix	1	BCS5	PCS1
GSM79161	Affymetrix	1	BCS4	tie
GSM79162	Affymetrix	1	BCS4	tie
GSM79163	Affymetrix	1	BCS4	PCS4
GSM79164	Affymetrix	1	BCS4	PCS4
GSM79166	Affymetrix	1	BCS4	PCS3
GSM79167	Affymetrix	1	BCS4	PCS4
GSM79168	Affymetrix	1	BCS4	PCS4
GSM79169	Affymetrix	1	BCS5	PCS1
GSM79170	Affymetrix	1	BCS4	PCS4
GSM79171	Affymetrix	1	BCS4	PCS2
GSM79172	Affymetrix	1	BCS3	PCS2
GSM79173	Affymetrix	1	tie	PCS3
GSM79174	Affymetrix	1	BCS4	PCS4
GSM79175	Affymetrix	1	BCS4	PCS1
GSM79176	Affymetrix	1	tie	PCS1
GSM79177	Affymetrix	1	BCS4	PCS4
GSM79178	Affymetrix	1	BCS5	PCS1
GSM79179	Affymetrix	1	BCS4	PCS4
GSM79180	Affymetrix	1	BCS4	PCS4
GSM79181	Affymetrix	1	BCS4	tie
GSM79182	Affymetrix	1	BCS5	PCS1
GSM79183	Affymetrix	1	BCS5	PCS1
GSM79185	Affymetrix	1	BCS3	PCS2
GSM79186	Affymetrix	1	BCS5	tie
GSM79187	Affymetrix	1	BCS4	tie
GSM79188	Affymetrix	1	BCS4	tie
GSM79189	Affymetrix	1	BCS3	PCS2
GSM79192	Affymetrix	1	BCS4	tie
GSM79193	Affymetrix	1	BCS3	PCS2
GSM79194	Affymetrix	1	BCS4	PCS4
GSM79197	Affymetrix	1	BCS4	PCS4
GSM79198	Affymetrix	1	tie	PCS2
GSM79199	Affymetrix	1	BCS3	PCS2
GSM79200	Affymetrix	1	BCS4	PCS1
GSM79201	Affymetrix	1	BCS5	PCS1
GSM79203	Affymetrix	1	BCS4	PCS4
GSM79204	Affymetrix	1	BCS3	tie
GSM79205	Affymetrix	1	BCS5	PCS1
GSM79206	Affymetrix	1	BCS5	PCS1
GSM79207	Affymetrix	1	BCS4	tie
GSM79208	Affymetrix	1	BCS3	PCS1
GSM79209	Affymetrix	1	BCS3	PCS4
GSM79210	Affymetrix	1	BCS4	PCS4
GSM79211	Affymetrix	1	BCS3	PCS2
GSM79212	Affymetrix	1	BCS4	PCS4
GSM79213	Affymetrix	1	BCS4	PCS4
GSM79214	Affymetrix	1	BCS4	PCS4
GSM79215	Affymetrix	1	BCS4	PCS4
GSM79216	Affymetrix	1	BCS3	PCS3
GSM79217	Affymetrix	1	BCS5	PCS1
GSM79218	Affymetrix	1	BCS4	PCS4
GSM79219	Affymetrix	1	BCS4	PCS4
GSM79220	Affymetrix	1	BCS5	PCS4
GSM79221	Affymetrix	1	BCS5	PCS1
GSM79222	Affymetrix	1	tie	PCS3
GSM79223	Affymetrix	1	BCS3	PCS2
GSM79224	Affymetrix	1	BCS5	PCS1
GSM79226	Affymetrix	1	BCS3	PCS2
GSM79228	Affymetrix	1	BCS4	PCS4
GSM79229	Affymetrix	1	BCS4	PCS4
GSM79230	Affymetrix	1	BCS4	PCS2
GSM79232	Affymetrix	1	BCS4	PCS4
GSM79233	Affymetrix	1	BCS3	PCS3
GSM79234	Affymetrix	1	tie	PCS4
GSM79235	Affymetrix	1	tie	PCS3
GSM79236	Affymetrix	1	BCS4	PCS3
GSM79237	Affymetrix	1	BCS4	PCS4
GSM79238	Affymetrix	1	tie	PCS3
GSM79240	Affymetrix	1	BCS5	PCS4
GSM79241	Affymetrix	1	BCS3	PCS3
GSM79242	Affymetrix	1	tie	PCS3
GSM79243	Affymetrix	1	BCS3	PCS2
GSM79244	Affymetrix	1	BCS4	tie
GSM79245	Affymetrix	1	BCS4	PCS4
GSM79246	Affymetrix	1	BCS3	PCS2
GSM79247	Affymetrix	1	BCS3	PCS3
GSM79248	Affymetrix	1	BCS4	tie
GSM79249	Affymetrix	1	BCS4	PCS4
GSM79250	Affymetrix	1	BCS4	PCS4
GSM79252	Affymetrix	1	BCS5	PCS1
GSM79253	Affymetrix	1	BCS2	PCS3
GSM79254	Affymetrix	1	BCS4	tie
GSM79256	Affymetrix	1	BCS4	PCS4
GSM79257	Affymetrix	1	BCS4	PCS4
GSM79258	Affymetrix	1	BCS4	PCS4
GSM79260	Affymetrix	1	BCS5	PCS1
GSM79261	Affymetrix	1	BCS5	PCS1
GSM79262	Affymetrix	1	BCS5	tie
GSM79263	Affymetrix	1	BCS5	PCS1
GSM79264	Affymetrix	1	BCS4	tie
GSM79265	Affymetrix	1	BCS4	PCS4
GSM79266	Affymetrix	1	BCS4	PCS4
GSM79267	Affymetrix	1	BCS3	tie
GSM79268	Affymetrix	1	BCS4	tie
GSM79269	Affymetrix	1	BCS4	PCS2
GSM79275	Affymetrix	1	BCS4	tie
GSM79276	Affymetrix	1	BCS4	tie
GSM79277	Affymetrix	1	BCS4	PCS2
GSM79278	Affymetrix	1	BCS4	PCS1
GSM79281	Affymetrix	1	BCS5	tie
[truncated: 3,953 more rows]
